# Supplementary material for: Case Report: Gene Heterogeneity in the Recurrent and Metastatic Lesions of a Myxoid Chondrosarcoma Patient With Aggressive Transformation
Source: Front Genet. 2022 Jul 14;13:791675. doi: 10.3389/fgene.2022.791675 (PMC9330136; doi:10.3389/fgene.2022.791675)
Supplement: Supplementary file 1 [file Table2.XLSX]

## Sheet: Gene List
Gene List
ABL1	ACVR1B	AKT1	AKT2	AKT3	ALK	APC	AR	ARAF	ARID1A
ARID1B	ARID2	ASXL1	ATM	ATR	ATRX	AURKA	AURKB	AXIN1	AXIN2
AXL	B2M	BAP1	BARD1	BCL2	BCL2L1	BCOR	BLM	BMPR1A	BRAF
BRCA1	BRCA2	BRD4	BRIP1	BTK	CARD11	CASP8	CBFB	CBL	CCND1
CCND2	CCND3	CCNE1	CD274	CDC73	CDH1	CDK12	CDK4	CDK6	CDK8
CDKN1A	CDKN1B	CDKN2A	CDKN2B	CDKN2C	CEBPA	CHEK1	CHEK2	CIC	CREBBP
CRKL	CSF1R	CTCF	CTNNA1	CTNNB1	CUL3	CYLD	DAXX	DDR1	DDR2
DICER1	DNMT3A	DOT1L	EGFR	EIF1AX	C11orf30	EP300	EPAS1	EPCAM	EPHA2
EPHA3	EPHA5	EPHB1	EPHB6	ERBB2	ERBB3	ERBB4	ERCC1	ERCC3	ERCC4
ERCC5	ERG	ERRFI1	ESR1	EXT1	EXT2	EZH2	FAM123B	FAM175A	FANCA
FANCC	FANCD2	FANCE	FANCF	FANCG	FANCL	FANCM	FAS	FAT1	FAT2
FBXW7	FGF19	FGF3	FGF4	FGFR1	FGFR2	FGFR3	FGFR4	FH	FLCN
FLT1	FLT3	FLT4	FOXA1	FOXL2	FOXP1	FUBP1	GALNT12	GATA3	GNA11
GNAQ	GNAS	GRIN2A	GRM3	HDAC1	HGF	HNF1A	HOXB13	HRAS	IDH1
IDH2	IFNG	IFNGR1	IGF1R	IKBKE	IKZF1	IL7R	INPP4B	IRF2	IRS2
JAK1	JAK2	JAK3	JUN	KDM5A	KDM5C	KDM6A	KDR	KEAP1	KIT
KRAS	LRP1B	MAF	MAP2K1	MAP2K2	MAP2K4	MAP3K1	MAPK1	MAX	MCL1
MDM2	MDM4	MED12	MEF2B	MEN1	MET	MITF	MLH1	MLH3	MLL
MLL2	MLL3	MPL	MRE11A	MS4A1	MSH2	MSH3	MSH6	MST1R	MTOR
MUTYH	MYC	MYCL1	MYCN	MYD88	NBN	NCOR1	NF1	NF2	NFE2L2
NFKBIA	NKX2-1	NOTCH1	NOTCH2	NOTCH3	NPM1	NRAS	NSD1	NTHL1	NTRK1
NTRK2	NTRK3	PALB2	PARK2	PARP1	PAX5	PBRM1	PCK1	PDCD1	PDCD1LG2
PDGFRA	PDGFRB	PDK1	PIK3CA	PIK3CB	PIK3CG	PIK3R1	PIK3R2	PMS1	PMS2
POLD1	POLE	POT1	PPP2R1A	PRDM1	PRKAR1A	PTCH1	PTCH2	PTEN	PTPN11
PTPRD	RAC1	RAD50	RAD51	RAD51B	RAD51C	RAD51D	RAD52	RAD54L	RAF1
RARA	RB1	RBM10	RECQL	RECQL4	RET	RHOA	RICTOR	RINT1	RNF43
ROS1	RPTOR	RUNX1	SDHA	SDHAF2	SDHB	SDHC	SDHD	SERPINB3	SERPINB4
SETD2	SF3B1	SLX4	SMAD2	SMAD3	SMAD4	SMARCA4	SMARCB1	SMO	SOCS1
SOX2	SOX9	SPOP	SRC	STAG2	STAT3	STK11	SUFU	SYK	TBX3
TCF7L2	TERC	TET2	TGFBR2	TMEM127	TMPRSS2	TNFAIP3	TNFRSF14	TOP1	TOP2A
TP53	TSC1	TSC2	TSHR	U2AF1	VEGFA	VHL	WRN	WT1	XPO1
XRCC2	ZMAT3
ALK	BCL2L11	BRAF	BRCA1	BRD4	CD74	EGFR	EML4	ERG	ETV6
EZR	FGFR1	FGFR2	FGFR3	KIF5B	KIT	MAML2	MET	MSH2	MYC
MYCL1	NCOA4	NOTCH2	NTRK1	NTRK2	NTRK3	PDGFRA	RAF1	RET	ROS1
RSPO2	SDC4	SLC34A2	TERT	TFE3	TMPRSS2	TPM3	PMS2
ABCA13	ABCB1	ABCC1	ABCC11	ABCC2	ABCG2	ABL2	ACACA	ACIN1	ACTB
ACTG1	ACTG2	ACVR2A	ACVRL1	ADAM29	ADAMTS5	ADCY1	AFF1	AFF2	AFF3
AHNAK	AKAP9	ALB	AMOT	ANGPT1	ANK3	ANKRD11	ANKRD30A	ANKRD30B	APEX1
ARAP3	ARFGEF2	ARHGAP29	ARID4B	ARID5B	ARNT	ASCL4	ASH1L	ASMTL	ASPM
ASTN1	ASXL2	ATIC	ATP11B	ATP12A	ATP1A1	ATP2B3	BAZ2B	BBC3	BBS9
BCAS1	BCL10	BCL11A	BCL11B	BCL2A1	BCL2L11	BCL3	BCL6	BCL9	BCORL1
BCR	BIRC3	BMPR2	BNC2	BPTF	BRD2	BRD3	BRSK1	BTLA	RSPO2
C15orf23	C15orf55	C1QA	C1S	C3orf70	C7orf53	C8orf34	CACNA1E	CADM2	CALR
CAMTA1	CASP1	CASQ2	CBLB	CBR1	CBR3	CCDC168	CCNA1	CCNB3	CCT3
CCT5	CCT6B	CD22	CD33	CD5L	CD74	CDA	CDH11	CDH18	CDH23
CDK13	CHD1	CHD1L	CHD4	CHD6	CHD8	CHD9	CHFR	CHI3L1	CHN1
CIITA	CLDN18	CLP1	CLSPN	CLTC	CNOT3	CNOT4	CNTN1	CNTN5	CNTNAP1
CNTNAP5	COL1A1	COL2A1	COL5A1	COL5A2	COL5A3	COPS2	CPS1	CRIPAK	CRLF2
CRNKL1	CRTC1	CSF1	CSF3R	CSMD1	CSMD3	CSNK1A1	CSNK1G3	CTLA4	CTNNA2
CTNND1	CUX1	CXCR4	CYBA	CYP19A1	CYP1A1	CYP1B1	CYP2A13	CYP2C8	CYP2D6
CYP3A4	CYP3A5	DCC	DDX3X	DDX5	DEK	DHX35	DHX9	DIAPH1	DIS3L2
DLC1	DMD	DNAH6	DNAJB1	DNM2	DNMT1	DNMT3B	DOCK2	DOCK7	DPYD
DRGX	DTX1	DUSP22	DYSF	E2F3	EBF1	ECT2L	EEF1A1	EGR3	EIF2AK3
EIF2C3	EIF3A	EIF4A2	EIF4G3	ELAC2	ELF1	ELF3	ELMO1	ELN	EME2
EMID2	EML4	EPC1	EPHA1	EPHA4	EPHA7	EPHB2	EPHB4	EPOR	EPPK1
EPS15	ERBB2IP	ERCC2	ESR2	ETS1	ETV1	ETV5	ETV6	EWSR1	EZR
F8	FAM135B	FAM157B	FAM46C	FAM5C	FAP	FASLG	FAT3	FAT4	FCGR1A
FCGR2A	FCGR2B	FCGR3A	FCRL4	FGF10	FGF12	FGF14	FGF23	FGF6	FLG
FLI1	FLNC	FMN2	FN1	FNDC4	FOXA2	FOXO1	FOXO3	FOXQ1	FRMPD4
FUS	FXR1	FYN	FZD1	G3BP1	G3BP2	GAB2	GABRA6	GATA1	GATA2
GFRAL	GIGYF1	GKN2	GLB1L3	GLI1	GLI2	GLI3	GMPS	GNA13	GNG2
GPC3	GPR124	GPS2	GPX1	GRB7	GSTM5	GSTP1	GUSB	H3F3A	H3F3B
H3F3C	HCLS1	HCN1	HDAC4	HDAC9	HECW1	HEY1	HIST1H1C	HIST1H1D	HIST1H1E
HIST1H2AC	HIST1H2AG	HIST1H2AL	HIST1H2AM	HIST1H2BC	HIST1H2BD	HIST1H2BJ	HIST1H2BK	HIST1H2BO	HIST1H3B
HIST1H3C	HIST1H3D	HIST1H3F	HIST1H3G	HIST1H3H	HIST1H3I	HIST1H4I	HLA-A	HLA-B	HLA-C
HLF	HMCN1	HNF1B	HNRPDL	HOXA11	HOXA13	HOXA3	HOXA9	HOXC13	HOXD11
HOXD13	HSD3B1	HSP90AA1	HSP90AB1	HSPA8	HSPD1	HSPH1	ICK	ICOSLG	ID3
IFITM3	IGF1	IGF2	IGF2R	IGLL5	IKZF2	IKZF3	IL1RAPL1	IL21R	IL6
IL6ST	IMPG1	ING1	INHBA	INPP4A	INPPL1	INSR	IRF4	IRF6	IRS1
ITGB3	ITK	ITSN1	JARID2	KALRN	KAT6A	KAT6B	KCNJ5	KCNQ2	KDM2B
KEL	KIF5B	KLF4	KLHL6	KLK1	KRTAP5-5	L3MBTL1	LAMA2	LATS1	LATS2
LCP1	LEF1	LGALS8	LIFR	LPHN2	LPP	LRP2	LRP4	LRP5	LRP6
LRRC7	LRRK2	LYN	LZTS1	MACF1	MAD1L1	MAGI2	MAML2	MAML3	MAP3K13
MAPK3	MCC	MCM3	MDC1	MECOM	MEF2C	MGA	MIB1	MIOS	MKL1
MLL4	MLLT3	MMP11	MMP2	MN1	MNDA	MNX1	MSH4	MSN	MSR1
MTHFR	MTRR	MUC5B	MYH11	MYH14	MYH9	MYO3A	MYOD1	NAP1L1	NAV3
NCAM2	NCF2	NCF4	NCK1	NCOA3	NCOA4	NCOR2	NCSTN	NDUFA13	NFATC4
NFE2L3	NLRC3	NOD1	NOS3	NOTCH4	NQO1	NR1I2	NR2F2	NR4A2	NRG1
NRP2	NRXN1	NTM	NUMA1	NUP107	NUP210	NUP93	NUP98	OBSCN	OGDH
OMD	OPCML	OR11G2	OR2T4	OR4A15	OR4C6	OR5L2	OR6F1	P2RY8	P4HB
PABPC1	PABPC3	PAG1	PAK1	PAK3	PASK	PAX3	PAX7	PC	PCDH18
PCSK6	PCSK7	PDCD11	PDE4DIP	PDGFB	PDILT	PER1	PGR	PHF1	PHF6
PIK3C2A	PIK3C2B	PIK3C2G	PIK3C3	PIM1	PKD1L2	PKHD1	PLAG1	PLCB1	PLCG1
PLCG2	PLK1	PLXNA1	PLXNB2	PNRC1	POLQ	POM121	POM121L12	POU2AF1	PPM1D
PPP1R17	PPP6C	PRDM16	PREX2	PRF1	PRKAA1	PRKCB	PRKCI	PRKDC	PRRX1
PRX	PSG2	PSIP1	PSMB1	PSMB5	PTGS1	PTGS2	PTPN13	PTPN2	PTPRB
PTPRK	PTPRO	PTPRS	PTPRT	PTPRU	RAB35	RAC2	RAD21	RAD54B	RANBP2
RASA1	RASGRP1	RBL1	REL	RELN	RFC1	RGS3	RHEB	RHOH	RHOT1
RIT1	RNASEL	ROBO1	ROBO2	ROBO3	ROCK1	RPGR	RPS6KB1	RPS6KB2	RSPO3
RUNX1T1	RUNX2	RXRA	RYR1	RYR2	SBDS	SCUBE2	SDC4	SEC31A	SEMA3A
SEMA3E	SEMA6A	SERPINA7	SETBP1	SETDB1	SF1	SF3A1	SFPQ	SGCZ	SGK1
SH2B3	SH2D1A	SH3PXD2A	SIN3A	SLC16A1	SLC1A2	SLC22A16	SLC22A18	SLC22A2	SLC22A3
SLC34A2	SLCO1B3	SLIT1	SLIT2	SMARCD1	SMARCE1	SMC1A	SMC1B	SNCAIP	SNTG1
SNX29	SOD2	SOS1	SOX10	SOX17	SPEN	SPRR3	SPSB4	SPTA1	SRD5A2
SRGAP1	SRGAP3	SRSF2	SRSF7	STAG1	STAT1	SUCLG1	SUCLG2	SULT1A1	SUZ12
SVEP1	SYNCRIP	SYNE1	TAF1	TAF15	TAF1L	TAL1	TBX15	TBX22	TCEB1
TCF12	TCF3	TCF4	TCL1A	TEC	TENM3	TERT	TET1	TFDP1	TFDP2
TFE3	TGFBR1	THBS2	TLE1	TLL2	TLR4	TLX3	TMEM132D	TNFSF11	TNN
TP53BP1	TP63	TP73	TPM3	TPR	TRAF2	TRAF7	TRIM24	TRIM58	TRIO
TRPC5	TRRAP	TSHZ2	TSHZ3	TTF1	TUBA3C	TUBB3	TUSC3	TXNIP	TYMS
TYR	UBE2D2	UBR5	UGT1A1	UMPS	UPF3B	USH2A	USP6	USP8	VEZF1
VIM	VTCN1	WASF3	WDR90	WDTC1	WHSC1	WHSC1L1	WIPF1	WNK1	WNT5A
WSCD2	XIAP	XPC	XRCC1	XRCC3	YAP1	ZC3H11A	ZFHX3	ZFP36L1	ZFPM2
ZIC3	ZNF217	ZNF384	ZNF521	ZNF638	ZNF750	ZNF804B
ATM	ATR	ATRX	BAP1	BARD1	BLM	BRCA1	BRCA2	BRIP1	CDK12
CHEK1	CHEK2	ERCC1	FAM175A	FANCA	FANCC	FANCD2	FANCE	FANCF	FANCG
FANCL	FANCM	MLH1	MRE11A	MSH2	MSH6	NBN	PALB2	PMS2	RAD50
RAD51	RAD51B	RAD51C	RAD51D	RAD52	RAD54L	RECQL	RECQL4	VHL	WRN

## Sheet: NGS panel
The Next-generation sequencing (NGS) panel of 999 oncogenes and tumor suppressor genes
@F300002579L2C001R0010000012/2
TTCTCTAGCTCCTTCAGCTGCACCTTAGTGTAGGGCACGCGTTTCTTGCGCCCGCGCCGGGAGCTGCTCACCTCGGGCTGCAGACGAGTA
+
FFFFFFFFFFFFFFDFFF:E?FDFFFDFFGEDFDDEFFFFFCCFFEF?FFFFFFEFEFFE-FFEFCFE@EFFDFBFFD=F6F6A4?*F-F
@F300002579L2C001R0010000160/2
AATGATGCCCGCTCACCAGGGAGTATAAGCTACTTGCCTTCATTCTTCACCAAGCTTGAAAATACATCACCCATGGTTAAATCAAAGAAG
+
FFFFFGF?GGGFFFFFGFGFFFGFEGFFFFFEFFFF>FF?GGFEFDGGGFFGGGFFFGGFFFFBFFFGGFGFGEFFFFA@FEGGFFFFFF
@F300002579L2C001R0010000163/2
AGTCTGTGGGTGGGTCCGAGGGGCGGGGACTAGCCTGGAAGGCGGGGCTGAGGTCTGGCGCGGGGCTGAGAAGGAAGGTACAGGTANNNN
+
AD9>FEEBEF9F.GF;>FDFEFFDEEFB?CB@F>7GBA:AFF/7FAC@FFFFFFC:FF9DDEEDFF;F<F+AE@4EFCECFB8FE?8<EE
@F300002579L2C001R0010000178/2
TTCTCTAGACCCTATATCTACGGACCTACGTCTCAGGGGGAAAGGATGCAAATTCTCCAGAATTTCAAGCACAACCCCAAAATTAACACC
+
FFFGGFFFDGFGFE<F>FFFFFEFFGGGFF>FFGFGFE?FFGFFFFFEF?GFFGFGFFGDFGGEGFFFFFGFFDFFG>GFFFGGDFFGGF
@F300002579L2C001R0010000246/2
CGGGGCATTGACATTGAACCCGTGACTTTAGAGGTTGGAGATTACATCCTCACTCCAGAAATGTGCGTGGAGCGCAAGAGTATCAGTGAT
+
D::CF;:=FE8FC:FBF=FC?ED0F@EFFGF9E>FE09FEF>G:8EFFGGG<GGAF=D?CGBGG?F=;G(EC?G>7EEBBG?BE<CFB:C
@F300002579L2C001R0010000253/2
GAGGGAGATAAAAATCTTACTGCGCTTCAGACATGAGAACATCATTGGAATCAATGACATTATTCGAGCACCAACCATCGAGCAAATGAA
+
EGFGG>GGDEGCGGEEEEEEGEFGFEGGEBFGEEEEEGGGCGFBEEADEGEAGFFEGFEEECFFFGGFG:E@EFGGE@FF:GG<FEFE2G
@F300002579L2C001R0010000345/2
GATGCGAGCGTGGGGATGGGGAGGCGGCGGAGGGGGCGGCGGTCCGGCCAGAGCCAGTGGAAAGTAGTCAGAAGTCGGATCGTAGCCATG
+
FDFFFF=FFFFBFFFEFFDDF;FGEFF7FEEFFGFFFFF2FF09FEFECBF9EFFFA@FAAFEC;CFBBG@1EF7<F5CFFF@4EFFEFF
@F300002579L2C001R0010000403/2
GGCCCCTGTTCTGCACCCCCAGCTCTTTGCCAATGAGAGTGTGCCTGACCATGTGGGCTATGCCAAGGTGAAGATCACTCTCAAGGTCAA
+
FFEFD9FFEDFCDFFFFFFFAFEFGFFFDEFGBF7AD?FCFEFFEFFBEF<FEFFEFBFFBFEFC@FFFF2DF?F7DDG=>DFCDFDF?F
@F300002579L2C001R0010000570/2
TGTGTTTGTTGAGGAGACTGAGGTGGGGAGGTGCTGGGCCAGGCCGCTGCCTCTGAGTGCCAGCCCACGGCCCTCGAGAGTGACTGCAGC
+
EFFF9EEF2FF7::08FBFF4DEEEFAFBFFFF?2FEEDFEFBD=FF;FFEFFFF>EEFCF;FEFF@F=EF:FFCF5FDFEFEF5FDC?E
@F300002579L2C001R0010000716/2
AGATTGAGGACCCTTCACGGCAGCTGGGGAGAGCCATGTTGCTCTGAGGTGTGTGTGCACAGATGGGGTGGGGGAGGTCAAAGTCGGATC
+
FFEFDFBFFFFFAEFFFEFFEFFEE@FFF;F<>FFFEF@FFF5FFF5FA>FAFE=CEEFFFF:F?EEDAFFF1F*FFB=FCFE@;FE4AF
@F300002579L2C001R0010000740/2
ACTTTATCTGTGGTCTCAGCTAATTTGCTTAGTTCTCGAACTCTGCTTTCTATTTCAGCAGCATTTATACGAGTCGTGTTAAGGGGCTGA
+
DEFEDBDDEA@7EBFFEFEDEFF46/EEFADF@DFCE5CFFFFFEDFFFEEFEFAFFEEFEDEFFDF9FEEE.FFDAFBEFFFDD@DFCA
@F300002579L2C001R0010000756/2
CGCCTGGAGCACTGCATCGAGTTTGTGGTGCGTGGCAACCCCCCACCAACGCTGCACTGGCTGCACAATGGGCAGCCTCTGCGGGAGTCC
+
FF>FF@F?FFFFFFFEFFFBFFFFGEFFFFFFDGEFFEFFFFFFAFFCFFGFFGFFFFFFFFFFFBFFCGF;4AFFFFGFGFF=F5F>6E
@F300002579L2C001R0010000816/2
CAAGAGTCCCTTCCCCCCACAGCACGTCTCTGTCAACATCACCACAAACCAAGCCGGTAAGTCTGGAGGCTTCTGTGCTCCTGTTTGGAT
+
FG>GAGF@GGFEFGGGGFFGFFFFF<DFFCFGDF;GGGFFFGFEFGFGDDF?@FGCF?DFGEGCEF7GFGFCF<GFFGFFFCE?:GDGA@
@F300002579L2C001R0010000832/2
CCGGCCTAGCAGTTTGTTGAGCTCCTCGTCGTTGCGGATGGCCAGCTGCAAGTGGCGCGGGATGATGCGAGTCTTCTTGTTGTCGCGAGC
+
FGFGFF@FGFGFFFFGFFGDGFFF>>GGCFE@FFGFF<FG>FFDFDFFGFFF8=GEFFFF<DCGFGFFG(FFFF@CFGFFFG;DFFF:GF
@F300002579L2C001R0010000903/2
GTACTTTGAACGATAGCAACCCTTCTTTGTGTAACTCTGAAGCTGAAAATATTGAGCCTTCAGTTATGAAGATTTCTTCAAATAGCTTTA
+
FBF5FEBDE=FA7FFFFDEDFFD7FEEFEEEFBFFE@EF=;FFFFEEF>FDFEBAFF<F9F6<FFFFF2+FAF?EFBFFFFFBCDEEFFE
@F300002579L2C001R0010000942/2
TGGCAGTGACCCAAGGTCAGCATTGGTTTCCCACTATATACACTATAACCTTCTTGTTTCTGTCTTTCATTTAGGGGCCATTAAGTTTAA
+
GGFGGFCFFFFGFFGFFGFGGFGFBFFFGGGFFGEDFGGGGFFFGGGFGFGFFGGGFFFGGGGFFFFFGFFFFGDFFGFGFFFFFDGGCG
@F300002579L2C001R0010000963/2
GTGGCCTTCTAGCCAACCTCTTTTCGATGAGCTCACTAGCAATAGACCAGACACAGGTGCCAGGCAGGACATCGCGGTCAGACACACAAC
+
DFEGFGGFEFBGGFFGFGFFFGBFFFEFG;GFFDEEGGEEGEGDFFGEGFFFGEFGGFEGFGGFFGFFEGFGGCFEFFEGG@EEGGGFGG
@F300002579L2C001R0010001020/2
CTTGATGGCCACGCGAGTCTTGCGCACGTGGTCATAGGCCGAGCTGAGGGGACCGGAGAGAGGCTGCTGCTGTGGCCTACTCTCANNNNN
+
FFGFDDFEGFFFFFDBFFFFFGFFFFFGFDBAGDGFFFFFAEBFGG:FFFF?EFFFFFFGFGFFFG<GF>CB98FFEFAFFFFAF<ED;F
@F300002579L2C001R0010001048/2
CTCGACTACTACAAGAAGACAACCAACGTGAGCCCGGCCCTGGGGTGCGGGGGTGGGGGTCATGCCAGTAGGACGCCTGGCGCCAACACC
+
@FFFFFGEFFAGFFF:FG>GFFGGGG?GFGFFFGFGFFF@GG:FGFFGFF>EF>GFFFGFFFFGFEGF;DGF=FFDGFGFD@FFDGGFGG
@F300002579L2C001R0010001073/2
GCTGCCTTCGGATACTGCTTCCTGCTGCTGTTGCTGAAGGAGTTGCATGGTGCTGGCCTCACTCAGGATGTCTTTAAGGTCAGCGGAGCA
+
EGFBFFFGGGFFFDFFGFFEGEEEFGGFFDGFEGEFFGFFBGCGFFGGEFEEGFFGGGEGCFEFGGFGEE>GEGE:FGDGGGGFFF<FFF
@F300002579L2C001R0010001075/2
CTGGCCAAAGCAGCCCTCGCCTAGGGGCTTCCCAAGCACCAGCCTGGAGATGGAGAAAGTCCAGCCTCAGACCTCCGAGTCACTCCTGCG
+
FGGFFGF?=GFFGGGGGFF?DFFFFFFFGFCDFFGGFFFFBFFFFGFBFDGFFEFCGGGGGGFFFFGGFFFGEFDFCFD:F@FEFDDDEF
@F300002579L2C001R0210661833/2
ACCACAGGGAAGCTGCAGGTCAGCGACTCGAAACCGGCCAAGCTCTTCCCGCGTCTGGGACGGCGGGCCGCCAGAGGGGCGGGGTGCGCG
+
FC?>D@A>4::FDAFE8FEFF4FB:F?E<F2FF=<<?/FF:>@DFF5<5@<D?FFF=/A*E:8:?@B7DF;C?<)/D=7:F@CF=C-FAF
@F300002579L2C001R0010001094/2
GGCCCCGCCCTCACCTGTACTCGCGCTCCTGCAGGATCTCCACAGGGTCGAGGCCCCGCGGCTTCTGGATGGGGGAGGTAGAAGTCGGAT
+
FFFF@FFFFFFFFFFDE9FFFFFFFFAFFFFFBFF=EFCFFFFFE8EFFF>FFAFFFFD2FE;FFFB;BFFCBFC;FF51BF;F;BF@6D
@F300002579L2C001R0010001134/2
AAAGGAATGCTTGTGATTTTTGCACATTGATTTTTTATCTTGAGACTTTGCTGAAGTTGCTTATCAGTTCAAGAAGTTTTTGGGCTGAGA
+
=FFFFEFGFFFFAFF9FF@FFFFFFFFFFFFFFFFFGFFFFFFGFFFFFEFAF@FFFFFFFFCFFEGFFGFFFFFFFFF@FGFFFFGFF9
@F300002579L2C001R0010001140/2
AGTCAATCCCTTTGGTGCTCACGTGGGGTGCTCCAGGGGCACCTCAAGGACCAGCTCGGGGGGCAGAAGGAAGAGTTCTGGGGGCTCAAG
+
BGFFD?BGGGFDFBDFGG?FGFCEGFDF>FFDDFFECEGGFFGFCGEFEDEDFFEGC9G9DFFAGFAFB??FDFF-DDFECEF@EF=EA>
@F300002579L2C001R0290670749/2
CGCAGGCGGCGGCAGCGGCCATCTCCGTGGGCAGCGGTGGCGCCGGCCTTGGCGCACAAGTCAGAAGTCGGATCGTAGCCATGTCGTTCT
+
FGFFFFFFFBFFDFGFGF?FFFFFFF=EGEFFDCFBF0FF8F8F9FAF<CFF8EFED@DC9FFB<FE64EF0FAE'>F<FDFF7>A7CFC
@F300002579L2C001R0010001193/2
CTCAACTTGCTCCACAGGCTCATCGCTGAGTTCAAGCGCCTGGGGTCATCAGTCATCTACGCCAACTTCAACCGCATCATCCTCTGACTC
+
EGEGFFEEEGEEEEFGDGEBGFGD?FGE5FGGFGGCGGEFBE<GGEGEFGFGFGGFFCEEFFGGEGFEGGFDFFFGDGCEFD@EEGFFFE
@F300002579L2C001R0010001226/2
CGTAATTTTGTACTTTTTCTTCCTATTGGTCTTTGTTTTTCTCTAGTCCGCATTGGATTGGTGGCCTAAGATTGATGCTGTGTATTGTCA
+
<EFFFFFFGFGGFFFGFFEFFFFFFDF@FEFFFFF;FFFFCFFGCFGFGFFFFFFFFFFFFF?FBFFGFGFGFF;FDFFDBFFFFFGFFG
@F300002579L2C001R0100127841/2
ACCTCTCTGCCCGTTGTGGTGATCTCCAACGTCAGCCAGCTCCCGAGCGGTTGGGCCTCCATCCTTTGGTACAACATGCTGGAGTCCAAA
+
DGGFFFGFEFGGEEGECGFFFFGFCBFGFFFGAG@GFF?GGGFFGBGGEFCGEFFG=FEFGFFFFGGGGGAFGFGEGEGEFG7EGF@FGF
@F300002579L2C001R0010001248/2
ACATCACCGGCGGGCGGGACGAGAAGAACGAGGTTATCGCCACGGTGCTGTGCTGGGACCCCGAGGCCCAGAAACTGACAGAGGAAAGAG
+
CEFFC?FCDCGGFBGGFG@FFEGGFC7GFCGGEAGBFFGGGGGBGGCDGCDEAF6>F?CCFGBEFFBGFE@F<FFBC6CCF3GFEGGE:E
@F300002579L2C001R0210661860/2
CAGTCCACCTCATCCCCCTAGGCCAAGTTCCCTTGAGGAGCTGGGTTATGAGTACATGGATGTGGGGTCAGACCTCAGTGCCTCTCTGGG
+
F@FFFFFFFFF:FFFFFFFFFFCFFFFDFFFFFFFAFFEEFFFEFFFFFF7FFFEFFEFFEFAGEFFCFFFDEFFFEFDFEFFFFFFFEA
@F300002579L2C001R0010001272/2
CTCAGTGCACAAAGTGAGCTCAGAGCTTTCCCCCGAAAGCCAAAAGTTTCAACCCGAGTTAGGTCGGCAAACTCTTGAATCTTAGATGTG
+
FFFGFCAFFFFGFGEFFFFFFFF;FFFF?FFGFGFDFF?GFGF=FDEGFFFF<GFD5GFG:GFFFFGFFFFFGGBFGFEEEFF=FFGG0G
@F300002579L2C001R0290670767/2
CATCCAGCAGGCGCCCAGCAAGATGCTCACGCTGAGCGAGATCTACCAGTGGATCATGGACCTCTTCCCCTATTACCGGCAGAACCAGCA
+
GGFFGFGFFFFFFFFG>GGGGFFGGFFFGFFGFFEGFGFFFFFAG>GFFFFFFGFFGFFFFFGFGFFFGGFGGFFFFGFGG@FGF@DFGF
@F300002579L2C001R0010001280/2
CTCCAGGTTCTCCTCCAGCAGCAGCAGGCCCTCCTGCTTCAACAGGTAATTGTCCTTCCACTCTCAAGTCGGATCGTAGCCATGTCGTTC
+
GGAFFFGFFGFGGGGGFFGDFFFGFFGFGGFGG)CGGEGGGGFFFFFGGGFCGDEGFGFFFGGGGG@CFFDF.FCBFBGFFFF@FCFFGE
@F300002579L2C001R0100127848/2
ATGGAAAACCGGTGAATCTGGGCTTATGGGATACAGCTGGACAAGAAGATTATGACAGATTACGCCCCCTATCCTATCCGCAAACAGACA
+
FFFFGFGFGGGGGFFGGGEEFGFFGEGFFFFGB?EGGEFFGFEFEFEEGEDDFEFFCCFGEDFEGFFFGEEFGEEFFGGGFEGF?FEGFG
@F300002579L2C001R0010001286/2
CCCAGGAGGATCCTCCCTGCTGGAAAAGTTTGAGCTCGAGAGTGGGGCTTTGACCTTGCCTGGTGGACCTGCAGCATCTGGGGATGAGCT
+
EFGFEF<GD@GFC@FGBF-AFFDEAGFD8:FG?2AEFFFF6F><B4AEAFAGEFCFFFFFGGDFFFAEFEFB8FF7FFFDFFFFBEAFFF
@F300002579L2C001R0210661884/2
CCCCTACTACGGCCGCGAGGAGGAGCTGCGCAAGCACCCCATCAAGCGTGCCGCCGAGGGCTGGGCCGCACCTGACGCCCTGCTGGGCCA
+
GGGGFGFGFGGFGGG?GFGFFGFFGGGGFFFGFGFFFGGFGGGDGFGFFGFGGFGGFFGFGGGGFGGGFG>FFGFFFGFGGGGGGFEGFG
@F300002579L2C001R0010001419/2
ACTGTGTTATCAGTTCCTAATCTCGTGCCTGATTCGTATTTTGATGCTTTCACCAGCCCTTATATTAACAACAAACTTGAAGGAAAAACC
+
BEEEGEGEEGEBEFEEEEEEEEEEGFEFEEEGEEDBFEEEEEDFEEGEEEEGFEGFFGEEEEEEEEGFEEFEFGFEEEEFFEGFFGGEBD
@F300002579L2C001R0290670984/2
CCCTAGCCTGGAGCGGATGGACGCCAGGCAGGCGGAGCACCCCAAGCCCTCGGCCTGCAGGAACCTCTTCGGCCCGGTGGACCACGAAGA
+
FFFFFGFFFGF8GFAFFGGFDFGFFFGFFFFFFFFFFFFGFGFGFFFFFFFEFFGFGFFFFFFFGFFGFG@FFFFGFFFFFFFGFDEFF7
@F300002579L2C001R0070397092/2
TGCACTACAATGTTCTTTCTTTTTTACTTTGGGCAAGGCCTAGGCCTGGCACATTTGAAAGGGGAGTGTCCAGTTGAGACTTGGAATAAC
+
FGGFGFFEFGGGDFGGFFGGFGGGGGFGFEGFFF:FFFCFGDFEFEGGEGBFDGGGGCFGDGFF;F@G;FGGFFDG7F7GGCFBBFFDEG
@F300002579L2C001R0010001425/2
ACAGGCAGACTTACCAGCAGGTGGGACAGGTGCAGGAGTGTTGGGCTGCGTGTCCCCTGGAGTGGAGGGTGTAGGAGTTTTTGGGGAGGG
+
FGFFFGFFFFFFFFGGGGFGFEG>FFFEFGFFGGFFFFFFFGEFGFFFFGGGFGEFFEEFFGFFFGFFFFFBGGFDFFGFDGFFFFFFGF
@F300002579L2C001R0100127946/2
TCGGCCTTCCCCTTCTCTTTCGGCTCCTTCCACTTACTGTCTCCCAATGCACTGAGCCCTTCAGCACCCACGCAGGCTGCAAACCAGAGA
+
GGDGFGFEDFBF?FE>BADGAE=GFCGFGEGEFDBEGGD9GEFEE4BFG=FBCG3EGGGFFFE?3GGGC6G?G>EEGGGACFGEGDE,FE
@F300002579L2C001R0010001432/2
ATCCTGCTCCTCGTGCTCCAGGATGGCCTGCAGGAAGGCGCGCCGCTCATGGCTGGAGGACTTCTGGTCGAACATGCCGGCCTGGATCAC
+
GFCFFGFFF@FFGFGFFGFEFFFFGFGGFGFGFF.FGGGGFFFFGFFGGGFFFGFFCGFFFFGFGFGFGGEDGDFCFGAFFEFEGAGGGG
@F300002579L2C001R0210661886/2
AAGGATACCAAAACTTTACGAATAGCCAAAGCGATCTACAAAAGGTACATTGAGAACAACAGCATTGTCTCCAAGCAGCTGAAGCCTGCC
+
BDFEDEFFDEFECFF@ECDF98FBEEFFEEFFECFF>FFFFAFEDEFFFEFFDF9EFFCCE5D=EFFFFFFFFAEECF;EFCEF=F@AEB
@F300002579L2C001R0070397105/2
TCATCCCACCGAAGCTCAGAGAACCCATCCACCTCAACGTCAGGGTGCCGGATGGAGTGGCCCACCTTCCAGAAGCAGGAGAAGTGGTAC
+
C@FGCFGFGGDFFFECGFFBD7FFGGFFFFGFFGFFGFFFBBGCFAGFGFFFFFGBFFG@FFEFFDDF@AEFEFGFFFE7FFFC2GC0FE
@F300002579L2C001R0100127968/2
CCCACGTTCACCCTGACCGTGCTCACTGGCTACTGCCCCAGAAACAGGCCTTGAATTCCAAGCCTGCCCGCCCCGCCGCAGCAGGTCAAA
+
EFFAFFBFF>FGF:B*?EFFDFFFFFFFFF7@FFFFFGBDFAG=EEDD8EF;F;F<DFGDCF<FGFBFDGDFGDGEFCF.F+BG@/(GEF
@F300002579L2C001R0010001470/2
CCCTCCCAGGAATCCCAGGCCACCTCCCAGCCTGAGATGGGAACTGCCAGGGCCCTGTGGCCACTGGGTGCTCAGCTTCCTCCCTGGGGG
+
CE?B@EDCEB7DEEEACE6<?EDEFCDFEBEDFFFE6CFDB9>BEFEE7FBE;DFEE<ECDEEEDCEE/DEDF;D:FC4B+EEA@D.6E&
@F300002579L2C001R0290671062/2
GCTCCTCGCCGATCTTGTCCTTGACAACGCGGAGCAGCTCCTCTACGCTGCCCCACATGTCAGGTTCCACCGTGGCGTACAGGCACGGCA
+
FFFFEGGCGGFFFFEGE@EEFFEFGFFEFGGFFGFGFF@GFFEGGAGG@GGFFGGFGGEGGGEFFGFFEGGFFF>GEFEE@GEFFFGFFG
@F300002579L2C001R0070397138/2
GTCCTCTCACCATTTCAGGATAGTCCCTGACCCTCTTCTCCGTCCACGTTTGCTTAGGTAACTTAATAAAAATGACGTGTAAGTCGGATC
+
EFGEFGFEGGGGGGGEFGGFGFEGGGEFDFGEGECEGEEEEBGGEECGFFGEGEEFGGFDGAGGDGGEEGEGFDGGEGEFDGEFGGGEFG
@F300002579L2C001R0010001526/2
GCAGAGAGTCCTGCGGGCTAGGGGCCTCCCACCATCACTGGCCCACAGGCTCAGATTGTACCCAGCTCGCCTCTCAAAGTCCAGCTCTCT
+
FFGFFFEFFF>FFFGFFFF<GFFGFFFAGFGFFFFFFGFGFFFGFFFFFFFGFFFFFGFFGGFFFFFGFFFGGFFAFDECFFEFFGFGFF
@F300002579L2C001R0100127977/2
TACCTGGAGCAGCAGCTGGCCAAGCCCCTCCTGCGCATCTTCGAGCCCATCCTGGGCGAGGGCCGTGCCGAGGCTGTGCTACTGCGTACG
+
GEFGGFFEFEFFFDFFFFFAFFFFFFGFFGFFFFGFGFAGG>E6FFFGFFFFGEFFGFFAFFFFEAEEFFF:FFCFFDFFEFF@FFFEFE
@F300002579L2C001R0070397198/2
TAAGATCATGGATGCTACCAATATCCTGGTGTCTCCACTGGTCTATCTCTATCCTGACATTCCCAAGGAGGAGGCATTCGGAAAGTATTG
+
GGFFFFFFFFFEFAGFGFFGFFGFFGGFFFFFF@EFGFFGF;GGGFGFGGFFGFGFFFFGFFGGFFFFDFFC>?GFFGFFFEGFFFGGFB
@F300002579L2C001R0210661887/2
CTCTCCCTTCCCACCTTCCCCAGTCATTCCTGGAAGCAGCGAGCTTGATGAGCCAAGTGTCGTACCGGCATCTCGTGCTGCTCCACGGCG
+
D>4>D>>>=DACCB7BB:EBFEDA?05@?FECF8EA?E=?>FBC8F=CE;6E;7<G9C=E?EF;9BEAEA=;B;7CB=DE<E>;9FEFE:
@F300002579L2C001R0010001572/2
TGCCTGTTGGACATCCTGGATACCGCCGGCCAGGAGGAGTACAGCGCCATGCGGGACCAGTACATGCGCACCGGGGAGGGCTTCCTGTGT
+
EE>5AFD/FC=FEF;F5C8EEA8E77FDD?<E79>B@,F:F@84E9.FFEFDBC0A>>EF8C?3FE=@FCA2F,;37>8?;FFF5EC?D;
@F300002579L2C001R0070397299/2
GTTCTCCTTCTCCAGGAACGAGGCCCGGATGGCGATCTGGTTCTCTTTCAGCCTCCGGGCGTCGCGGGAGCGCTTGGCTGCCATGTTGTT
+
EFEFEGEEEEEGEDGGFGDGBEEGGGEGEGEGGGGGGGEGEGFEFEGEDDEFEEEEFGGGDEFEGGGG;EFBGGEEGBE@CEDFECGEED
@F300002579L2C001R0290671159/2
TGTCCATTGGCATGGGGAAATATAAACTTGTTTGATTACACAGACACTCTAGTATCTGGAAAAATGGCTTTGAATCTTTGGCCAGTAAGG
+
CF>DEE@=G7GBE21A:8AG4@BDD>AEGE?DE;1:D=BAEFB,E9E<EA@9DAFEEE?5EEAE=CGFE<EBA>E?=CEC5:>E>7DA>6
@F300002579L2C001R0010001710/2
TCTGATGAGATAAAGAGCACACTGGAAACTGGGAATGCTTTGATGGAAATTCTGCAAGTAATGGACGCTCTGGCTGTAAGGAGACAAGAA
+
FFFFBFFFFEFF:FFDFFFF>FFFFFFFFFFFFFFFFFEFFFFFFE9FF;F<FF=FFFFGF<G;EFFAFFFFE=FGFFFGEE?EF=FBFC
@F300002579L2C001R0100127981/2
TCAGCCAGCTCGGTCGCTGGATGTCAGAGGAGGATTTTGAGAAAGCGTTCAATGCCAGGTTCCCAGGGTGCAAGTCAGAAGTCGGATCGT
+
FFDGFFFGFFFGFFFFFEEFBFGFECF:FFFFFFG<EGFDFFFFEFFDFGGGGGF@FCFFFAFFFGFE=AFFFF>FGGFFFFFGF4DFG@
@F300002579L2C001R0210662128/2
TTCTACTGTTTTTGAAAGAAAGCTGTAATGGCTACACAGAATCCTAATAATCAGGCATACCATCTCGGTGATCCTCCAGATCTTTCTGCT
+
FGGFGGFGFFGGFGDFEGFF;GGFGFFGDGFFFGFFFBEFGGFG@DFFGFGGGFGFFGGGG@FGGFGGFECFFFGFGFFFGFAFGFFGFF
@F300002579L2C001R0010001763/2
CAGCAGCGGAGGGGCCCTGAATTTCACTGTGGGCGGGTCCACCAGTTTGAATGGTCAATGCGAGTGGCTGTCCCGGCTGCAGAGCGGCAT
+
FFFDFFFDFCFFFFFFFFF<FFEFFGFCFEFEF@FFFDFF1FFFFDFF<8F=DEBFFEFE?,EF<FD8FF@FEF9DDFEFF.B:;DFDFD
@F300002579L2C001R0290671186/2
AAGGCGGAGAAGGGCGGTGCACCCTCTGCATCCTCGGCGCCCCCCGTGTCGCTGGCCCCCGTGGAGTCAGAAGTCGGATCGTAGCCATGT
+
EFFFFFFFFFEFFFFFF<FFFFFFFFFFFFGFFFGFFFFFFFFFFECF6BFD;FF5FFFF3@FF4FF9?8<B954EF&=1D(9:/??;EC
@F300002579L2C001R0010001794/2
AGCGGGTCTTGGCTTTGGCGCGAGCTTTGCCTCCCTGCTTGCCGCGTCCCGACATGACGAAGAAACGATAAAAGGTCAAAGTCGGATCGT
+
FGBFFFFFFFFFFFFFGFFGFFFGFFGFFFFFFGFF@DFFGFFGEFFFGFFFFFFFFFFFFFFFFE<FFGGFFAFFFFFFFFFGFDFFFF
@F300002579L2C001R0070397341/2
CGGGTACCTTGTAGTCATGGATGATCCGCTCTGCAAACGCCTTGTCCAGCATCTTTTTGTACCACTCCTGAGTCCAAAGTCGGATCGTAG
+
F=9DFFDGECEE=F>GGGGEFFFBBDGEEEGDFF3CFFFFGDEEFFGB?E<?EFDEDEFBFEBGFGEDGE1DF2G>FFB5>?EBAD=8G;
@F300002579L2C001R0100128017/2
ATTCGCCTCCCCCCTCCCCCGACCTGCCAGGCTCGCCTCCCCCAGACCCCCAGACACCGACGCAGCCGAGCCCACCTCTGTCGCTGGCCG
+
4'FGG04CGD@17G?:E>G6),+F*;@)(G@DFF&AF:0G8:C///601?4)'/A664(?>=3,B>).+4=C'&,7+;='2G),>0(;1.
@F300002579L2C001R0210662145/2
AGCCCTTCTACCGCTGGAGGACGTGGGTCCCTCCTGGGGGTTGTTATGATCCCTGCTCTCCATGACGGTAAAAGAGAGAAGTCGGATCGT
+
FGFFFGFGGGFGFFFFFFFGF@GFGGFFGGGFGFAGFFFFFFGFGGFEDGGGGFGGFGFGFGGGFFF<FEGGFFFFFFEGGFGGF?FFGF
@F300002579L2C001R0010001892/2
GGGGGGGGGGGCCCCCCCCCCCCCCCCCCCCCCCCCCCCCCCCCCCCCCCCGGCGCCCGGGCCCGCGCCGGCGGGCCCGAGGCCCCCCGG
+
E87:FF67:)099EEF(;<F(*'2FFFFC=<2;8AF/54EFFF77/@FFA8,5,(,D48>28+2''2;+6/*3C()6(9.3)'0;C==4,
@F300002579L2C001R0290671273/2
GAGTGTGTGTGGGAGCGTGTGTCGGGCTGGTGCTGGGGTAGTTTCAGAGGCGGCAGCTGCTAATTGGTGGCTGGATTGTAGTCAAGCATT
+
FBEGGFFFG=GFFFFFFFFFGFGFFFF@GFFGFFFFFFFEFFFFGCGEFFFFFEFF=FFFFGGDFDGFG;@FGDFAFG9EG@FEFEFFFG
@F300002579L2C001R0070397365/2
GGATTCTCCCCTTCTGCCTTGCTTCCCAGCCCTTGGGCCACAGTCAGCTCCTCCTCCTTCCTGGCTAGCTCAGCTCAGCTTTTGCAGGAT
+
DG8E=;EE@DB>DEC7EF@???DGEBC079@BDDF:5BF;EDG@CFE6?E;DB>E??G<CCFCG@E<GAC@0E3;>CE9;9F?E;=C71C
@F300002579L2C001R0010001898/2
CGGGCTCCCATGCAGGATGAAAAAATGGCTTACTACAGGAGGCTCTGAGAGTACAGGAGGAGCCCCTGGATCTAACTACCCCTGTCCCCC
+
EF=FFDF@FAFFFCFFFFFFFFFFF?FFFGFFDFFFFFFFFEFGGFF@F<FFGFFFFCFFDEFEFFFF8F<FFFFFFFFFFFFFFFFEFF
@F300002579L2C001R0010001928/2
GAGGGTGCTGCGCGCTGGCCCTTAAAGCCTCGGTGGGGGACAGAATGTGTTCTGGCTGAAGCAGAGATAGCCAGGGACCAGACACTTGGT
+
FE;C0GDACEGEFBFEDFFBF@FBGFB:FEFD=1EGFFDDG>GDDFDF7?EFE@F;CD@FDBCGFEGF@F71ED7GG=EE8GFEGBF@,3
@F300002579L2C001R0100128130/2
TGGTCGCAGCGCTCAGGCCATTACAATTCATGCCGTAGGGGGGCAAGAGGAACTTGGGGTAGTGAGCGTTGTACGAGGGGAACCATCAAG
+
:E);5)@::FGFFDDG:FBF<D@FG8B37>F1GEF>F=F/6FGF>GF6C@-0<=A=<EA9@F:F5FB*FEA3GD;=E>FA@FD8E6F@FG
@F300002579L2C001R0070397373/2
TCCTCTGCCCGGCACCGGCAGGGCGCGGGGGAGGCGGCCGGCGGCTGGGGGGCCCCGGAGTCGGCGCAGGGGGCACACTCACCATTCAAT
+
GGGFFFGFGGGFFFFGGFGFFFFFGFFFFFFCFFFGFAGGGFAG'FGGFFGF7BFG?F'F5AEG)F<FFFGFF*?BD>0GE;F:7EABF+
@F300002579L2C001R0210662156/2
TGATTCTGGCACTCATCCACTTCATACTCACAGTTGACACCCTGATAGCCTGGGACACACTGCCATGAGGAAACAAAAAGGACAAGAAAT
+
GCFGGGFGFFFGFFFFFFFFFFGBFGGGFGGFGFFFFFFFGGAGCGDGFGFGFGAGGGGEGGCFGFGFFFFFGGFFFGEGE=CGFGFGGF
@F300002579L2C001R0070397386/2
GGGCCAATGGAGAGGTGGAGACACTAGAACAAGGGGAACTTCCACCCCAGGAAGATCCTAGTTGGCAAAAAGACCCAGACTATCAGCCAC
+
FFFEFGGFGFBGCFFFFFBD?FFGGGGFFFGFGFFFFGFGGGGFBGGGGFFFFFFFFGFGGFFFFFGFFFG8FFFGFFFGGGFGGFFGGF
@F300002579L2C001R0290671313/2
TCTTGCATTCAACAGATTTTTGCTGGAGGTTTGAGAGAGCTTGAAGAAATGTTTTAACAAATACTGAAGCGTAAGCCAATACTGATGAGG
+
FFFEFFEFDDFFFFFDFFFBFFFFFAAFE+FFFEFFAFFFFFFFDFDFE@FFFFFFBFFBFAFFGFEFFCFFFFFFFF;(GFEFEFFFFE
@F300002579L2C001R0010001951/2
CCTTACACACACGCAAAATACTCCTTCAGCGGAGCGAAGAGGTGGCGGATGACTGGCACGCTCCATGACCGGCCCAGCAGTCTCTGCCTC
+
GFA?DGFBCF?CGGEEECF?GB3D?BD9GDFC.FFC.@A1;E5F@FC)E8FADFA0?FBA:@/F3@1C3F:DF<5F9;F;)6C90A<'=C
@F300002579L2C001R0100128131/2
TTGCAGTGAGACGAGATCGTGCCAGTGCATTCCAGCCTGGACGACAGAGCGAGGCTCCGTCTCGAGAAAAAAAAAAAAAAAAAAAGCCGG
+
F6ECDEF;FG>FGGG6GEDGEFGEG:EG;=EEBAEGGDC9F5EGEEF5CCBF8&>F5=A7F;EF?G<BEG8<EEEFE77E;EGEG?5?>C
@F300002579L2C001R0070397410/2
CTGGCTTAAACGGCGACTGACCTCTTGCAGGTGGTTAGACGTGAGGTCAGGGGAGAGATCTGAACAAAAGGACAGATGTGATAGCACAAA
+
FFFEFFFFDFFFFFFFCFFEFFFFFFFFFEEFFCEFFFFFGEFFFFFDFFFFDFFF>FFF=FFFFFFFFFDFFFFFDFDFFFFFFFFFFF
@F300002579L2C001R0100128187/2
CATCATCCTGGTGGGCACCAAGCTGGACCTGCGGGACGACAAGGACACCATCGAGAAACTGAAGGAGAAGAAGCTGGCTCCCATCACCAG
+
EDDEFCEDEEFEDFEEEBEEBDEEEFFEEBEEBGFEDDEEEDEFECEEEEDCCGEFEDEEEEEDGEEFCEGFEEDEGEEAEEGEEEEEEA
@F300002579L2C001R0010001969/2
AGTCAGAAATGCTAGGTTTTTACTCTGTTCTAACCAATACTAACTGCTTTTGGGTAGCACTGCCTTCGTTTCGTGGAACCTGGTCTTCCT
+
FEEGDFFFFEFGGGGFFFFGGFFFFFGFFGDGFFGEFGGFGFFGGGEGGFFFDFDGFGGEFGFFGCFGC@GGFEGG4FFFEGFEFFGFFG
@F300002579L2C001R0210662181/2
GTCTCCTCAGGGAGGGGGAGAGGAGGCTGAGTCAGAGCCTCCTCAATGGGACAAGGGGTGGGGGGGTCAGACTAGGTAGAAGTCGGATCG
+
EACFBDEDFED3<C7?4@DC5C<?@EBFD=EEDCA8B?FEECBEDECE7@@AEE;3:F>=9ECEEC74D8=@AEB5.FE8FE98:6-9@5
@F300002579L2C001R0070397422/2
TTGTACCCTTCTGAGACGGCCTTCTGGATAGCGGTCCGTTCAGCACAGATGCCCAGCGGGTAGCAGGCATTTTCTATGTTGCACCCTGAG
+
EFEFFFGGFFEEEFFFFGGFFFFGFEFFGGFFGFFFFEFFFFFFEFFFFGGGFFGEGFFFFGGFGFFGFFFAFGEGFEFGGFFFFGEEFF
@F300002579L2C001R0290671318/2
CCTTCCCCTTCCCTGGCCTTGCCGCAGCCCAGACCAAACCAGCACTGTTTCCCGCCCGCCGTTGTACCTATTGCACTCCTCCACTAGCGA
+
=;>:9:=9E<49E?;9@B>E78<<:EDGEB37GG:@?E=EEGD4E=AGEED9@?BC9BDED@7CBEB?@C1B?F7EC=F=@>DGD>BABG
@F300002579L2C001R0010002048/2
TGTCAGCACGGGATCTGAGACTTCCAAAAAATGAAGCCGGCGACAGGACTTTGGGTCTGGGTGAGCCTTCTCGTGGCGGCGGGGACCGTC
+
GG;GGGGGGGGFGFGGEFG:GFGFFGFFGGGFFFFFEDFFGF@FFGFCFFGGGFFFBFGEGFF/F<DGFDGEFAGFFDF9FFFF.FFF1E
@F300002579L2C001R0070397442/2
GACCTGGCGGCAGGTGTGGGCCGCAGCCGAGTTCCAGTCCGCCCACCCCAGCAGTACACCATCAAGTCGGATCGTAGCCATGTCGTTCTG
+
GFFEFG@@GFFFG?FG@GGGGGFFAGFFFEGFFFEFFGGGFGFEGFGGF<GGAGGGGCFFFDGCG>FF@FDGG@DGGGG@@DEFB7GGG@
@F300002579L2C001R0100128229/2
GTGGGGGCGAGGACTTCATCGCCGGGGCTGCCTGCTGCGGCATGGAGGGTGGGGGAGGCGGGGGAGGTAGAAGTCGGATCGTAGCCATGT
+
?BF?FFF>GFFF+9DFFEFDFE7F<EFGF;F=FGFFFFEF@FEGEF@FFFEFFFF<FF6DE5FFFFFEGFFFFFDGE&AFF?AFFCFFA+
@F300002579L2C001R0210662200/2
TCCTCCTGCAGACGCCTCCCAGGGCCCTGCTCCCACCCCTCGCTCACCCTCACTCTTCTCAGCTGACGGCGTGGAGACTCGAAAGGTCAA
+
FFFFEFEFE@EDDEEB9FFF>EEDEEEDEEFFEFFEFFFFEAFEEFFEF>FEDFFFDEFD?DCFFBEEFFFDFB?BBEFEFEDAFE=ADF
@F300002579L2C001R0010002122/2
ATGCCCTCCCTCCTGGCCCATGAGCTGGCTGAGCCCAGCGTCTGACTCTGCCATGCCTCTCTGGCACCTGTAGCTGTCTTCTGAACTCTG
+
?GFFFFGFGFEGFFFFGFFGGF7FFEFFFFG=FGFFFEGGFFFF>FFFFGFGFFGFFEFFFFFCGFFFFGFBFFFGB@FCGFGECGFGGG
@F300002579L2C001R0290671359/2
TCTCCCGAGCTCGCTGCCCTCAGATGGAGCCCGGAGGTTGCTCCAGCCGGAGCATCCCAGGGAGGTGCTTGTCCCGGCGCCCCACAGACC
+
FFEFDFFFFFFFGFFDFFFFFEAFFFCEFFCFFFEFFEBFF@FFFFDFFFCFCFFEGFFEFD8FFCGFFFFFFFG3AF@F@FEGFEAEFF
@F300002579L2C001R0010002200/2
TAGCCTCTTCATAAGCCTGATGGGTATAAATTTGAGGATCTTAAGCAAATGCACAAAACCCAGGATCTGAATTCAGCACTCCCCACTTAA
+
FFFFFFFFFFFGGFFFFFFFFGFFFG?GEGFF>FCFEFFFGFFFFFFFFFFFFFFFFFFFFGFFEFFGDFFGFFFFFGFGFGFFFFFFFF
@F300002579L2C001R0140250949/2
GAAGTTGGAGGCGCTGCAGCCCAGCTTCTCAGCCTCGTGGTTGCAGCTGTGGATATCGATGCGGTACAATGTGAAAGGCCGAAAGTTAGA
+
FFGFFGFF@FFCFFEGG>CFFFFFFGG<GFFFFFGFDFGFFFGFEG;GGFGFEF@FFF?GFFGFFEFFFGGFFFFEFDFEFFGFBFFGFF
@F300002579L2C001R0070397494/2
ATCGCTTCAACCGGAAGGCGGAGGTTGCAGTGACCTGAGATAGCGCCACAGCACTCCAGCCTGGGCGAAGGTAGAAGTCGGATCGTAGCC
+
;FGFGFFFFFFGGGF>@FFFGFFFFGFFFGFFFFFFFFFFFGFGFG>FF>FFGFFFFEGFFFGFFGFFFFFFGGFFGFGFF;FFGCDFFG
@F300002579L2C001R0100128254/2
TGTGCACAGATGGCGTGGGGGTAGGTGGCACCTCGGGCCGGGTCAGGATTCCTCTTCCCTTGCACAGCCTGGTGCCCTCTGCTTCCCAGG
+
5?FG3GDGFEF<-+A:FAEFFB8FE<G>;EFGCEFEDE;',F.FBF)FFDF>AFF:CFFF7F(2F>5BG-<=1GC/F=C1ED5CF>*D:2
@F300002579L2C001R0070397556/2
CTAAACTTGTTCCATTCCATCTTATTTTCAGTCACAAAGAGCCAAAGAAACTGGCAGGTGTCCACGCGCTCCAGGCCAGTGAGTTGGTTG
+
GFEEEEEGEFFEEGEFEFEFFEEAFFGFEGGGDEEEFFGFGGEEEEGFGGEGBGGEEFFEGFGFFFGFFFEBFEGGGDGFEFFGEEGBGD
@F300002579L2C001R0210662202/2
GTTTAAGAAAGGGATCCAGTTTCTGTTTTCTGCATATGGCTAGCCAGTTTTCCCAGCACCATTTATTAAATAAAAAATGCTTTCCTCATT
+
GFGFAFGFGGFGGFGFGDGFGGGFFFGGFGGGGGGDEGEGFGFF9FFFFF?DFG@GGDGFFGFGFGGCFFGGFFGGFFGFGGGGFG;EFG
@F300002579L2C001R0370964440/2
CCTCACCTGTAGCCAGGTATCAATCTGGATGGCTTTCACCCCCTCCACTAAGGCCTCATTGACATCTGGCCAGTGACCATAATCAAACCA
+
FDGFFFFFFEFFFFF:FFFFE-FFFGFFFFFFFFEFEFFFFFCGFGDFEFDEFFFFDFFFFCFFFFDFF=FFF>FFFFFFFF<FGF:FFF
@F300002579L2C001R0290671378/2
TTCCGAGCGGCCAAGTCCCTGTGTACGAGCCGCACATCCTCCAGGTAGCTCATCCCCTGGAATGGGAAGCACCCATGTAGACCTTCACAG
+
FFGGFFFFGFFGFFGFGFGDGFFFFFGFGDGAFGGFFGGFFGFGFFFEFFGEGGGGG@GFFFGFDFD@FGGFDFFGEA>F?BGGFGEEEF
@F300002579L2C001R0260894942/2
ACAAAATGAGCAGCAAAACCAGGGCCCGCCGGCTCTGAACTCTACCATTCAGCTGCCATTCATAATCATCAATACAAGCAAGGTCAANNN
+
FFEGGGFGDFFFAFFFFGFGFFFFGGFGGFGGFGFFGF@GEFFFFFGGFFFGFGFFFFGFGGFGGFGGFGFFFGFFGFGGFFFFGGGGGF
@F300002579L2C001R0010002242/2
GGAGCCCTCTGGGCCCTTCCAGTGCATCCTGAGCCAACTGCTGTCGCCTCAGAGTCAGACCGGTGTTCTGAGCCACCCGCCACATGAGGG
+
-4D5>-E0D3='>6BA9<E<3>+6B-.E9>3B2E.7D(?8C97:A4;;9D162E=E*B>EE)+*'B(@A'-D@E'=E'<==;B27E2(.?
@F300002579L2C001R0100128388/2
TCTTCTTCTCTATAGTTTCGATAGCAGACTGGACAGGAAGATAAGCTTGCACAAGGAGCGCACTGTGTGTAATTGTTCTGCCATTCACAT
+
EGFFGEGGEFDEEEFFGEEGFGEGAGFFEEGFFFDEGFEGGEEFEGFFEFEGEFG=FEGFGEEEEFEGEGEGEFEBFGBEGFFGGDEGGE
@F300002579L2C001R0070397572/2
TGGCATCACGAGGTATTGTGCACAACTGTTTGCCGTAGCAACACAGTGTCTGTGGAGAGAACTCCAACTGCAAAAGAAACCAAGGTAGAA
+
FFFFGGFE?FFGFFGGFGFFFGGGFFGFFFFFFFF<GFGGGFEFDFFGFGGGFFGFFFGFFFFGAGGFGFGFGGFGFFFFGFFGFFEFFF
@F300002579L2C001R0140250954/2
CAGTGCCACTGCCCACCGGGCTTCGAGGGCCATGCCTGTGAACGTGATGTCAACGAGTGCTTCCAGGACCCAGGACCCTGCCCCAAAGGC
+
FE5GBFGFFFDGFGFFFFFFFGGFGFGFFFFGFDGFEGEFFF@GFGFFEGFFFFGFGFGFGFGFFGFFFGFFGFFFGFEEFGAFDFFGFF
@F300002579L2C001R0210662206/2
CTTTATTTTCAGCCTTCTACTAGTCGAAAGCGGCCTCGTGAAGGGGAAGCCGAGGGTGCCGAGACCACAAAGCGCCCGGCTGACAGTCAA
+
FFFFE(FFFFFFEFFFAGFFF@FFFFFF;FFFFEFFFFFFFFFAFFECFFFF8FFFFFFFFCF=FFFFEFFFFFFFE5FFFF<EFFFFFF
@F300002579L2C001R0010002311/2
CTCAGCTTGATGAAGGGCGGGCTCCCATCAGCCCCCTCCCGAGCCAGGAGCACCTTCCGGGCAGAGACATTGCCATGGGGCAGGCCTTTG
+
FFG>8DFB;E@FEDEFEG?AFEGEFEDCG>FCFEDGEGCA?3E?BFAF,G>FF<GDDECGFDGF,F*EEBGDFC=FFGFFGAGFDE4>>C
@F300002579L2C001R0370964448/2
GAAGCCCTGGACTCAGTACGCCGTTTACGTCAAGGCTGTGACCCTCACCATGGTGGAGAACGACCATATCCGTGGGGCACGTTCANNNNN
+
FFFG>FFFGFFFFGGFFFFFFFFFFFGFFFFGFFGFFFGFAGFGGFDFGCFFFFF=FFFFFGFEFG@GFFGFFGFFGCFFGFEFDGFFGG
@F300002579L2C001R0290671386/2
AGGCCTGGCTGTCAAATTCACAGCGGAATGGGGCTGCCACCGAGTCGATGACCACCAGGCGAGCCATGCCCCGAGACAGCAGTACGGGGA
+
EGFFFFGF>FGFFEGGFFFEFGFGGFFGFGFGGFFFFFGFGFDFFCGFFFEFGGFFEBFFD>D<FBFF6FFG.4E3=AGFC?(F4/FFF,
@F300002579L2C001R0070397589/2
CACCGAGCCCAGGCACACGTTGTAGCGCAGCGGCTCGCAGGGGGCAGCCCGGCCGCAGTGGCTCAGCGGCGGCGGAGGGCCAGTCACCGC
+
FFFFF7FFFFFFFFGFFFG<FGFFFFGFFGFFFFFFFFEFFFFF@FFFFFFEFEFFFFFCFFFDFBFFFFFF>FF6<FDDFEFEGFFFE=
@F300002579L2C001R0260894958/2
GCAAATATAGCTGTCTCCTGGGAGGAACATCAAAATGTTGACTTCCAGAAAGCAACGGAGAGGCAGATGTAGAGAATGGACTCTCTCTAT
+
GEGBAGEGEGFDEFFEFFCBGGGGFCGFGCFEGGFGBFG@FDGGEDGGFG@EGGFGFG?GFEFEFGFFEFED+FGDFEFDFGEGEGDGEE
@F300002579L2C001R0010002361/2
CCACTTCCAGCCCTACATCATGGCTGATATCTACAGCTTCGGCCTAATCATTTGGGAGATGGCTCGTCGTTGTATCACAGGAGGGATCGT
+
FFFFEDFFFFFFFF@FFFFFFFFFFFEFGFFFFFFFEEFFFFFFGFFFFEEFFFEFEFFFFFFFDFCFFF:FFFEEGFFF??FFFBFFFF
@F300002579L2C001R0100128393/2
ACCAAGCCAGCCATTCGGCGCCTTGCTCGCCGCGGCGGCGTGAAGGGCATTTCTGGCCTCATCTATGAGGAGACCCGCGGGGTGTTGAAG
+
5EC>4DEGA;G>5;4FF9AD43D:65ACAEG/=DGG>'FD&@D+F+>F0?@4(EEEF;>FABE17EBF@??=F'B)<65C,C>+A?E2GE
@F300002579L2C001R0140251028/2
AGGAGATTGAGACCATCCTGGCTAACGCAGTGAAACCCCATCTCTACTAAAAATACAAAAAATTAACCAGGTGTGGTGGCACACACCTGT
+
FFFBFFFGEFGFGGBGFGGEFGEFFGGGGEFE@FFGGGFFGEEGFEFDEDGBGGEGGEGGEE6EEGFAFEFFEFEFFGFEFFGGFAFGFG
@F300002579L2C001R0070397613/2
CTCTGAGGCCTCCGGTGGGTCAAAGGTCACACAACAGGACCTCCCTCCATCTTTCTGGGCCTCCGTTTCTTCCCGGTAAAACAAGGANNN
+
GFFGFCGFFFGFGFFFFFFFFGFFFFEFGGFFFGGFFFFFFFFFFFFGFFFGGFGFGFFFFGFGCFGFGGFFFDGFGFFGGFGFFEFFGF
@F300002579L2C001R0210662226/2
TGCCGGGATCAGTTCCCGCTATGCCCTCCCTCAGAGCTCGGACCCACAGCTGCCAGCCACCTCCAAGCCGCGCCAGCCCTCACCAGTCAG
+
EEGGFGFGEGEEGGGEEEFGGEEGGEEEGEEEEEFGGBEEFFGFGGFFFGGDGGGGGFGGFGEEFGBGGGGGFEEFFGCCCCGEGFGFCA
@F300002579L2C001R0370964467/2
GACGGCAAGAAGCGCAAGCGCAGCCGCAAGGAGAGCTACTCCGTTTACGTGTACAAGGTGCTGAAGCAGGTCCACCCAGGTCAANNNNNN
+
FEFCFFGEFFFGFFFFFFFFFAF;GFFFFDFFFDGCGEFGFFFF;EFFGCF>ECFFFGFFEFFFFFEFFB@?AFFFFFGEFAFEF=<EDF
@F300002579L2C001R0010002375/2
AGGCAGGAAGAAGGATCCATACCTGAGAGGCCAGGACGTGCTGCTGGAGGTGGAAGGGCAGGGTGGCCGCGGACGCCCACAGGTANNNNN
+
FFGFFBFEFFFDFF<EGFGGGFFFFCFF;GFFGF@CFGBGFFGFFFFEF?<FFEBFFFFFFGG5@GFGFFGFFGFGFFAGDFGFEFEFAG
@F300002579L2C001R0290671402/2
TGCCATGCTTCTACTTGAGAATGCCAAGAAGGACTCACCAAGGAGCTGGTGTAGGTGGGATCTGAGGTGTCATCCTGGAGGTAGCGGGAG
+
EGFFCEGFGFFGGFFF;FFFFFFFFFGGFGBFEFGG@FGGFFFFEEFFFFFFDFCFGFFFFCFF2F@GGFAGFEFGEFFEGDFF?C0FFG
@F300002579L2C001R0140251120/2
ACCTGGCGGGCTGCATTCACGGCCTCAGCAAGTGCGTGGCCTGGGGTGGTAGGCAGACCCTGGGGCCATGAGGTAGAAGTCGGATCGTAG
+
EFEFFFFGFFFFGFFDGGFFFFAFGFFFFDGFFFE8FGFGGFGFFFFGFFGFGFCFDBFFFFDFFFGFF?DFFFFFFFFDFFFEFGFEA@
@F300002579L2C001R0100128419/2
TCTGATATTGCCTCCCAATGCTCTGCATCGTGTCTCCCTTCCCCCATGAAAGAACACACACTCACAGTCCTGCCTGAAGTCCTTTCTGGA
+
FGGGFGEEGEGGDFGGAFFGDEFEE?GEFFGGFGFFFGEGGGFGGEFEFFFEF@EEFFGEFEBDEFDGFEEGCFEEFEEGEFEFGGE<FF
@F300002579L2C001R0070397627/2
TTGGAGGCCAGCAGCATGCAGACCGCACCCAGGAGCTGCAACTGCGCCTTTCGGGTGGGGACGCAAGACAGGTAGCGATCCAGGACAGGT
+
FFFFCFFFFFFFFFFFFFFFGFFFFGFFFFFFFEFFFGFFFFFFFFFFFFFFFFFFGFFGCF@FFFFEFGF=DFFFFFFFFF@FEEFFFC
@F300002579L2C001R0260895011/2
CTTGGCCCACAGCCTCTGCCAATCCATGTGGGAGAGTTGCCCACACCTGTTTGCAAGAACTTGGATACTCTTTGGAAATTGAATGCCAAG
+
CEEBBEEDBEF?EEEEBEEE?EEBEEGBGEEGDBFEFFDGGDDGDECECDDEEEDGEEDAEADDG<DFEAE@BAFFDFGEC>EFEAEDGE
@F300002579L2C001R0210662243/2
GGTAAGCGTCCAGGCCTCAGGGTCAGGCTCCAGACCGCAGCCCCCACAGAGGCTCGCGAGCGCAATTCCCGGGGCACGCACCTTGGCAAT
+
GGFEFEGEFGGGGGGFGGFFFGGFGEGFGEGGFFGGEGGEFEGE>EBGFECGGGGGFGEGGGEGFGGEGEG=GGGGGGFGGGFFGFGGGG
@F300002579L2C001R0010002407/2
TCCTCTCGGTCTGTGGCTTGAACTTCCAGCTTCATCAACTGTTCCTCCAGTCTCTGAACAGCCTTCTTCTTTGACTCTACTACCTTCTTC
+
FFF:FF=F?EFAF@FEFFF@DCEFFEFEFFFFCFFFFEFF0>EF>FFFE=EFFE@AFF:FF::FFCF;FG9FF)FFFF<FF<FFFFFF@,
@F300002579L2C001R0370964541/2
CTGTCCCCTCCCATGCATGCGGCTGGCTCCTGCCCGCATGACCAGGGCCTTCCCTTGCCTTTTTCAGCTTCGAGAGCATGCAGAGGCTCA
+
FGGGFGGFEFGGFGAGGFFGGFFFEFGG@FFFGGGGG@GGFFGG@FGFGFGFGGFGGFGEGGGGEGGFGGFF>GDFFGGEGFGFFGGFGD
@F300002579L2C001R0100128428/2
CCCGACTTGGTAATGACCATCTCGGTGCCCCGCTTGTGAAACTGATCCCAAAGTTCTTTAGCCTCCAGGTGCACCTTGGGGTCGTCCTCC
+
GGGE@FCEBFBBF?EFEAAGEEGGFFGFG@EGECD@FEF7GEGE?EGGEEEGEFDBEGECGGFEEEGGEDEGDFGGGAGFEFDAG:CEDE
@F300002579L2C001R0070397757/2
CAGGTGGGAAGGTGATATCCCGCCGAATCATGGGGGGCTGCACAGGGGCAGGTGCTATGTGCGAGGCAGGACGTTCAAGTCGGATCGTAG
+
FFFFFFFEEFFFFFFFFFFFFFFFFFF<FFFFFFFFFF;FFFEFFFFFFFF<DFEFGFGFGFF?FFEFFFEFFFFDFFFFFFFEFFF<FF
@F300002579L2C001R0290671439/2
TTTTGGCCCCAGGAAGTCAGCATTTGACATGTTTAACTTCCTGGCTTCTAAACATCGTCAGCCTCCTGAATACAACCCCAAACGTTCAAG
+
EEEEEGFEEEEDFGEDEEBGEEDEEDD@EEEEECBEEDECEEEEEEDFEEDEEEEEDFAEAFEABED;BFF>EEGEEECEGCEAEGEEEA
@F300002579L2C001R0140251122/2
ACACACAGCCTTCAAGCAGATTCAACCATCCACACGTCAACTGCCTCTTACCCAGGCATTGCTTACCCATTGCACTGAGATAGTGGACGT
+
EEEBDCEAGDCGEBGEEACFGGEECEGEDGEEBEEBFCDAECEDEEEEEEEEEEDGEBEFEEEA>BFE=GBAFEBE>G:FF=AFGFFEE>
@F300002579L2C001R0010002432/2
TACCAATGATAAGCTGCTCCAGACGTATACGCTCATGGGCAGCGTGCTGATCCACCAGCACGAGCAGGTTCCCACCTAGATGAGCAAGGA
+
CGFGGG9F;F?FF@FGGGGEF9?EDAFFFF=FGDFEGFCGFFFFFGFED:FG6ECGDBFCBFGC?DDGCGE<B:FFFDAFEA:GFGFG>?
@F300002579L2C001R0100128451/2
CTGTGCCCTCTATTCACAGATAACTCTCTCCCCTGTTTCTAGGAGAAAAAAAAAGTGCGTTCGCTACATACAAGGTGAAGGCAGCTGCCT
+
FEDFGFFFEFDEEFEEGDFF@GGGEAEFEFGBBGDGEFEEEEFGCFEGEFCGFGFGFGBGEGEFGDFFGBGGGFFDGFFGFFF=GGG@(D
@F300002579L2C001R0070397902/2
GCCCCCGGCCTCAGAGAGTTGGCGCTCTCATCCTCCTCCTTCACACGGAACTGGCCAAGCTTGGTCACTGTCACCTTCAGTCCAANNNNN
+
EGEFEEGFFEEGCFGGFGGGEGGGFFGEGFGGBBFEEGEEBEDBGEB>FAEEEFGEGGGGFEDFFEEEEEFCEFBEEEFCFGEDBFDGGF
@F300002579L2C001R0260895016/2
GCATGTGCACCGCAGACCGCCGGCGGGCAAGGCGGGCCAGGCTCTCTTGGAGTGTCTCCTCATCGGCGTCCCGGGCGCCCGGGCCGGGAA
+
GFFFGFGFGFGFGFFFFFGEFFFFBCFFFGFFFEDFFFFCFFGFFGF@GFEGFGFBGAGFGGEFFFBF:1FFC<&FFFFF*EFEGCGF6:
@F300002579L2C001R0210662246/2
GTATGTGTGTTGCTGGTGAGGGGACTTGCTAAGTATTGTTAACTAATTTTAAATTAAACAAATTTCACATATGTCATGTATAAACTTACC
+
FFGGFFFFGFFGGFGFFGFGGFFFGGGGGFFFFFGGGFFGGFGFGGFGGGEFFFGFFFGFFGFEGFBGFGEFFGFFFGGGGGGFGGGCGG
@F300002579L2C001R0010002457/2
CACGCGGCCCAGCAGCTTGTTGAGCTCCTCGTCGTTGCGGATGGCCAGCTGCAGGTGGCGCGGGATGATGCGCGAGCAAGAAGTCGGATC
+
FFFEBFFCFEFFFFFEEFFEFFCFEFFFFEFBEF@EFE8E2DFFEEEFEF:EFEF@FF?FEEFFDBFEFECF:F@FAD@F9DFD43F08F
@F300002579L2C001R0370964573/2
GTCAACGTCTCACACACCATCTGGATGCCCTGTAGCGGGAAAGAGATCCAAAGGGCACCATGAGTTGGTGGGCTCCGCGGAAGGCAAGGT
+
GFFFGFGFFF?GFFFGGGGFFFGFFFFFFGFFEDGGCFFFFGGFFFGCG@GGGCFEFDGGGGF>FFFFFGFFFFGFAGCFFFFGGFFFFF
@F300002579L2C001R0290671501/2
AAAGTTTGTAAAAAGTTGTGGAAGAACAGCAAGCTACTCAGAGCCAGGGGCTACTCGTAAGTCGGATCGTAGCCATGTCGTTCTGTGAGC
+
EDEEEGEEGEBFDEEGEBEDGFGFGEDCDEBECEDB@DEFEFEGEDFFGGEGD;EEFFEEEEBFFFGFCFBDGCEGEGEGFG9BEEE@AG
@F300002579L2C001R0070397928/2
GGGCGTAATCTGTCATAATCTTCTTGTCCAGCTGTATCCCATAAGCCCAGATTCACCGGTTTTCCATCTACCATAACATTGGCAGAATAA
+
GFFGFFFG@FFFFGFFGFGFF@FGFEFGGFGGFEGGFGGGGGF'GEGFFGFGFF<GGFFFGGGGGGFGAGFFGGGFGFFGFFGGFFGGDF
@F300002579L2C001R0140251126/2
CCTGACTCGATCGAGTACAGCACTTCAGCATTTTTCCCTTTGTCCTTGTCCAGAGCCGTCACCTGCAACACAACTGAGCCAACGGCTGCC
+
EFGGFFFFFFGGDFGEEGGGFGFFGFGFFFBGEAFGEGDGFGCGGFGEFDGEGFFGGFGDFFGEGGFGFEFGGFECD@FFEFFDGEGGFF
@F300002579L2C001R0100128551/2
GAGGCACGCAGCCTTCGAGAATGTGAGCTCTACGTCCAGAAGCATAACATTCAAGCGCTGCAGGTAGAAGTCGGATCGTAGCCATGTCGT
+
FAFFFGFFFFGFF>FFF3FFFFFF>CEDFFGEFEFFFFEDFFFBDFGFFCEFFFFFD(E1FEGBEGFCFFCGFFF@FF-7EFFFF7FB@F
@F300002579L2C001R0010002480/2
CCTGTGATCCAACTGTTGGCTTCTGACCAGGACTCAGGGCGGAACCGTGACGTCTCTTATCAGATTGTGGAGGAACAGGTAAGTCGGATC
+
GDEE=EFEE>;CEEBDGEEBEAGED@D=GDGDEDB?EFGCFE:GACDFEDDCFFC>ECAE?9?BCEEA@G4AGFF9ACC>7?C?BEE;EE
@F300002579L2C001R0260895041/2
CTCTGGTTTCCCGAGGTACAATGTCCGTAAGGTCCAGCCCGTCTCTCACTCGGGTGGTGCCATAAAGGCTGACCCCCAGCAAGCCCAGAA
+
GGGGFFFFGFFGFEAFFGGFGGFFGGGFFFGG?FFFGFFGFFGFGFFFFFFFFFFGFEGCFFGFGFGFFFGFFFGGGFFFFFGFEFEFFF
@F300002579L2C001R0210662262/2
GTCCCTGGCAATCCCCCTCGCTGCCCCCCTCCACCCAGCTCTGAGCCCGCCAGCAGCTCACCGGTCCAAAACAGGTCACTGAGCCATTCT
+
FDEEEEECFFDF;FFEEFFDFFFEE@EFEFFFDFFFF&BE>FD,D7FFFFECE>DABFFFEEAC5BFDDFEBFDFCEFFE>CF8FFF@FF
@F300002579L2C001R0140251135/2
TCCTAATCTGTTACATAGGGCCATGGGTCTGGATTTCCAGGAAAGCGGAGACCTCGAGGTGCAGGACTGTCGGGGCGAGACAGGTANNNN
+
GFFFFFGFGFFFGCGFFFEFAFFFFFFEGFGFFFFFFFFFDEFFFFADBGEFFFFDBFDEFFFFFFFFF<=FAFFFFFFFFFFFEDFEFF
@F300002579L2C001R0010002495/2
CGGAATGCCCCCCGCTGCTGGGCAGTGATCCAGCCCCTGCTGTGTGCCGTATACATGCCCAAGTGTGAGAATGACCGGGTGGAGCTGCCC
+
7@;?EFEEECEGC>CB<ED>C@5EC>EGA?E==>EC9F7FEA<1GE<G?F;CACEFA@;EF>;3A:>+D8A:<C@BDDC08G1?>?=;?C
@F300002579L2C001R0290671509/2
TCTGCAGGATGCTGTCCACCGTCAGGCCCCGCGCCCGCAGTCGCTGCATGGCGCCCGCCGTCACCTGGTCTTTGGTTTGGCTGGAGAGCA
+
GFE@ED=EF=BDEBBC<@A>C3EB?FAEEE?DC;FB4E6?7DBC3;EECE8@>EE?C=CC>>EACE/?D:GDGDEDC;@BEEEG)D)G+F
@F300002579L2C001R0100128591/2
AAACCATATCGGCCTGGTGAGGTCCTGGGATGGGGTTGTGGGGTGGTGGGGTGGTGCGGGGCAGCTCAATAGGTCCCCCAGCGGCTTCTC
+
GGFGEFGGFFFGFGEFFGGFFFEFGGGFFGFGEEGFCFFGFFFFFFFGFFFFGFDFFGBFFFFEFF:EGEGFGFFFFGFGGFFFFEGDFA
@F300002579L2C001R0370964577/2
TTCTTGAAGTTTAGAGGTGATGTTTTCTTTTTCTGTTGGGATCGCTTCAGAAAGATGCTCTCCAGAATCACTGCGGCCATAGCTTCTTCT
+
FEE>D6:@BAC@@GCGD<FD3EFFDFGEC:FGGDFBGGF>?DGEA*GCGEF?DCFCCFDG=E@GDGDD@GCC9F?@?GFDD9EEDGDFCG
@F300002579L2C001R0070398021/2
CCCTACAGCAAGCAGTTTGTGCACTCCAAGTCATCTCAGTACCGGCGGGTGCGCACCCTATGGAAGAACAACGCGTACCTGGCTCGCTCC
+
@@EE=E99E=@EF>9G9:BFB?8EE7E81BFE@:F?D?4E;EE)5;9F(;3.F1+FE'7D'-F;1/F9FF7F('A:BEE+/7.61*F8E8
@F300002579L2C001R0210662286/2
AGCTGAGAAACCTGGATTTCTGTTTCTGGCATTGTGCACTTAAGAAAAATACTTTCCCATGTTTTTTGCACTTGGGGTTTAATACTGACC
+
>FFFFAFFFFFEFFFFFFFFGFFFGFFF@FFFFFFGFFFGFFFFFEGFFEGAFFFEFFGFFFFGFFGGFFFFDEFFDEBGFFFFFFE?FF
@F300002579L2C001R0010002535/2
GACCGCTACTCCGTCAGCGCCCACCCACGTGACAGCCTGGACTCACCGAAGCATAGAGTCGTTCCCTCTTGTTCATGGCCTGGTACCGCC
+
B'F>=6GG<8<68GEGE/32'27GG:G9E0:)90=6;GA/G0:FF-0GF:>9>F1>FBD.==,;*FB:FE;FE5'11125-8>,C50C9E
@F300002579L2C001R0260895063/2
TTGGCATTCTCGGCTGTGGTTTCCTCAGCAACAAACCCTGTGTTGTCATAATGCGAGCCATCAGTCCAGTTGTCAGTGAAAGTATCACTC
+
FF=:CF@FCE@<;>GGCBF7BDGF<F7879FFDAAA>FF;DCBBGCGBD?:FG8F2GG@CDG;F@:F=FFBGFD1EF<@F?AF7EGFFFG
@F300002579L2C001R0100128625/2
TGACTTCCTCTATGGCCGTGTGCAGGCCCGGGAGCGCCAGGCCCTGGCCCGTCTGCGCAGAACCTTCCAGGCCTTTACTCGTANNNNNNN
+
FGFFDFFGGGFFGFEFGGFGFFFFFFFFGFFC;FDFFD<FFFFFFDFFFF9FFFFFF<48DFFFEFF;FFFFFFFAFEDFFFF=FFF<G?
@F300002579L2C001R0070398054/2
CAAGTGCCTGCTCAGAGGATCCCAGGCAAGGAGCCAAGAGTGCCCACTTCATGAGCCGACTGAAACTGCCCTCACAGAGGCCAAAGCTTG
+
GGBEEEEGEEGEBEEFGGGEEEEBEGDGGCF3FCCGGEFEGEFEGGGGGDBEEEEGDGFEGD>GEEF>FDBB?EEFEBFGGDDGF?DDFE
@F300002579L2C001R0140251189/2
GTGCCACCGCCTCACCACCGTGTGCCCCACGTCCAAGCCGCAGACTCAGGGCCTGGCCAAGGAAGGTCAAAGTCGGATCGTAGCCATGTC
+
EFEEE?EE;EEBEEEBCEECEE=ADEDBEEEAEEEEDBEEA?EG?DD@BEGEEE@CEEECECGE=E6DEE@EEDDEGCEBGDEDCDEEBE
@F300002579L2C001R0290671511/2
GCCGGCTACCGGCGGCGTGAAAAAGCCTCACCGTTACCGCCCGGGCACTGTGGCTCTGCGCGAGATCCGCCGCTACCAAAAGTCGACCGA
+
GFGDFGECDGFFGD;5E<EEFGGC@D@AGCFBB7FDBFF3GGBFGGE7:F>FFBE1C<7FFEAD-;F<GE@F@E<CGFDFDF6EED4G21
@F300002579L2C001R0010002558/2
TTGTCCCCGGTGTGGAGTTTTATGTGGCGATCTCGGCTGCGCTTGTGTTTGAACAGCCTACTGCAGTAGGTGCATTTGAAAGGCAGTTTG
+
/EDGCDG@)7CFGFC8BEAEC?EDGAG<<4FBAFFD0G?AEG:8EC<FCBA16DGFD>F9GE>FFE7F<F?D2:@E@<5GFAGGF8DCC6
@F300002579L2C001R0210662309/2
CACTTCCCCGCTCACCTCCCCAAAATGCATGTAGATGTACTCCCGGGCACGCTGGTGCAACTCCACACAGCCAAAGTCCAAAGTCGGATC
+
FFFFFFFFFDCFFFDFFEFFFFFFFF9DFFFDFFEFFFEFFFFFFEBFFFFFFFFFFFFEEFFFFFFFAFFFFFFFFFFFFFFFFECABF
@F300002579L2C001R0370964578/2
ACCCACCTCCACAGCGTGGCACCTGACTGCGTGGAGAAGCTCATTATGACGGTAAGGCAGCCAGGAGCAGCACCCTGTGGTCTAGCAAGA
+
D@EFBEFFGFFDGDFCDEF6EFDDE9FE<5FF949E6@GGGE;CCEFBBCAEDDGFBG3A=EFBAA@>CGFFFGGG4:C@;FB?<EAF@<
@F300002579L2C001R0070398060/2
TCGTGGTCGGACCCAACTAGGGTGGAGACCGCCACCGAGACCGGTGAGGCAAGCCCCGGCCGCACCAAAGCCGCACAGCGACTCTCANNN
+
FGGEFFFFGGFGFFGFGGFFGFFFFDF7FFGFGFFFFFFFGGFFDGCFFGFEFFFFFGFFGFGFGGEFFGGFGFGGFGG?EGFGGGFFGF
@F300002579L2C001R0100128638/2
CCAGCTGGGAGCTCCAGCCAGTTGCAGCCGACGATGTCCGTGTCCACCATGAACCTGGAGGGGGCTGGGGGTCAGTGGACAGGGGCTGCC
+
FFDGFFFCFFGF?F@FFFGFGFEFGDGFGFEFFFFFFGBGEFE:F9FFGFC:FCGFEFB7FFFFGFEFFGFFBGA0FFFF=FF8FGFG9G
@F300002579L2C001R0140251208/2
TTGACCCGAATGTGCACCATCCGCATGAGCTTCGTCAAAGGCTGGGGAGCGGAGTACAGGTCAGTTATGGGTGCTGCCTACATCAGACAG
+
DGDFGFEBEGGEFEGFEGBG<DGGEFEGGGEEEDDFEAFGFDGEGFDFEEGEFEGEGGFFFEEBGADCBFEGEEGEFGGD@FEEDEF<CF
@F300002579L2C001R0010002613/2
CCCCCTGCACAACCAAGAGGTGACAGCAGAGGATGGAACACAGCGGTGTGAGAAGTGCAGCAAGACCAGTAAGTCGGATCGTAGCCATGT
+
GFGGGFGFFFGFGGEFGFFGFGFFGFFGGGF?FFEFFGGEEFFGFFDGDG5FAFG?FDGFFGFGGFFEEGE@GFCFGDEFG<EGFGFGGC
@F300002579L2C001R0290671558/2
AGAAAGTCTTGCACAGAGGCATGGATGTTGCTTCGAGCTGTGGCGCCCTATAGAAATAGAACATGAGCAGCTGGTCACAGTGGCTCATGC
+
GGFFEFFGGECFGFGF?GFFGGFFEFGDFGFGFGFAFGGF>GFFAFEFFGFEFDGFFG@FFFCEFFAFFFEFGFDEGFFG6EFFFGEFCF
@F300002579L2C001R0260895113/2
ACCTTCTTAAAATACTGCTCACCTGAGATTTCGTTTGCATTCTTGGTCATCTGCATTCAGAGTAGGGTGAAGCAGTCAGAAGTCGGATCG
+
FFFGFGBGEGGFGFFEGFFFFFFEGG@FEGGFEFFGFFGGBFEBFFFFEEFEFGGGFABFCFGEFFFFFFEFFFEFGGEFGFGGGFBG>F
@F300002579L2C001R0010002724/2
GGCTTCTCCCTCCTAGGATCCCAGGCAGGCTCCTCCCCCAGGTCCCCAGTAACTCCACCCACCTGGCACTGCGGGCACCATCAAGTCGGG
+
FFFGFFGFFFFFFFFGFDFFFFFFF;FFFFFFFFFFFFFFFFDFFFFFFFFEFFFDDFFFFFFCFFDCFFGFFFF7FFFE@FBFFFFFB(
@F300002579L2C001R0100128704/2
GGGGACATCCCAGCCTCTGTGGCCGAGCTGGTGGCGCTGCCGGGTGTTGGGCCCAAGATGGCACACCTGGCTATGGCTGTGGCCTGGGGC
+
GFFFFFFGFGFFFFGFFFFFFFFFFFFFGFFFGFFGGFFEFEEFBFD<FFFA<FFFFFFDFFEFGFEBFCFFFEEFFFGDEFCFG2FFEE
@F300002579L2C001R0370964589/2
AGAGTGCATCGACCCCTCGGTGGTCTTCCCCTACCCTCTCAACGACAGCAGCTCGCCCAAGTCCTGCGCCTCGCAAGACTCCAGCGCCTT
+
ABFEGEGFFEDGFFGFBGGEFEGFGEEFGGGBGFGFEGEGDFEGFEGEGDGGGEFFEEEEEGGGGEGEGEGFBGDGAGGGFEEGGDGFGE
@F300002579L2C001R0210662338/2
CTAGATCCCCAGAGGGTGTTCTGAGAGGAAGAGCTGTGGCTCCTCTGGGCAATAACTTGGCTTTTGGTCTCTCCCTGCTTGGAGCAGCAC
+
FFFFFFFFFGBDEFFEAFEFFFF@EAFFECF7E>EFDGF-FFEEFAEF:6EFAFF<FDFADFCCE>DE8DFCEFFF2D=E6F>>?8CBG2
@F300002579L2C001R0070398110/2
CGGGCGGCCGCGGCCCGTGCTGCGCTCGGTGAACTCGCGCGAGCCCTCCCAGGTCATCTTCTGCAAAGAGCAAAGTCGGATCGTAGCCAT
+
FD@:FDABFEFCEEFEFCF@>FDFFCFFD5F/AEFFCFFFF/DECFCFDFFA;CB;BDFDFFEBFDFF2DFF;FF<>F7;FFE3?FEFBE
@F300002579L2C001R0140251211/2
AGCAGTGCCTGTTCACAGCCCCATGGCAGCGTTACCCAGTCCCAAGGCTCCTCCTCACAGTCCCAGGGCATATCCAGCTCACCATCANNN
+
BABECFEBDEEF>GAAGGG:@EF>>EEEG@EFD<<@=:A@>DGGAFEEFCECC?B:EG2E8@DBFFFD@DDEE<A;0FFEBEE<FC:?<1
@F300002579L2C001R0290671581/2
TTCCTCCAGATCACTCAGAGGCTCCAGGTCCAGATCCTTTTCTTTTTCTTTTTCTATTAGTTCTTTTACTTTTTTCCTCCTATTTTTGCC
+
DGGGAGGEGGEEEFEED=EDCFFEEGFAEGEED4DGFGEGEGCEFEGGEGECEEEEFECFFEFEGBE<GCGDGEE?B?@FE8<FEEE5D9
@F300002579L2C001R0010002725/2
TGCCACCTCAGTATGGACAGCAAGGTGTGAGTGGTTACTGCCAGCAGGGCCAACAGCCATATTACAGCCAGCAGCCGCAGCCCCCGCACC
+
FFFFFFFFFFFFFFFFFFGFFGFGFFGFGFFFFFF=FFF@FFFGFFFFFFGFGFGFFFFFGGGGFFF?GFFFEF5FFF/FFFFEDFFB>G
@F300002579L2C001R0260895116/2
CGGGGGCACCGGCATGAGAATCGGGCAGTGCCAGCCACCACTGAACTCTGGCAGTCAGAAGTCGGATCGTAGCCATGTCGTTCTGTGAGC
+
EFGEGGEEEEBFEEEEGCGGEBEFEEEEEDGEEEGEEBED@ECGDBECDEGE?EG@@AFECFDGGEDEAFEECAGEEGFCFGEEEEEDEG
@F300002579L2C001R0070398134/2
CACCTCATCCAGCCATCGCGCCTGTTCCACCTGCCGCTGGAGCTGCTGGGCCTCAGGCACCTCCACCCCCAGCTGCCGCCCCCTCTCCAA
+
FFFGGFGGFGFFFGFGGGGGFFGGFFGGFGFGGGGFGFGFEGGFEFFFG;FG@GGGFGEGGFFGFGGGGFFGGGGFFGFGGGFFGFGG@C
@F300002579L2C001R0100128732/2
ACTGCTACACCCCAGCCCAGCCCCACTCACCTTCTGCACCTTGTTGATGCGGTGAGCTGCCCGGTTATCTTTGGCCAGGTCAANNNNNNN
+
D?=9EE=FECAEB@BEEE==B<EE:FDCFGCBB;EEG<ED?;=D9EA;4E;<@7<BE5AGEB03E?C0E?E7EED1DE?ED;E.:@?;FG
@F300002579L2C001R0370964685/2
AGGCTCTAAAGTTCCAACAGTAAAGCAAACCATTTCACCTGGCAGCACAGCAAGCAAAGAGTCTGAGAAATTCAGGACTACCAAGGGGAG
+
FGFGEFFEGFEGGFFGFGEEFEGGFFEFFGGEGGFGFGGFEGFGEFEGGEFGFEGGGGEFFGEEEFEFG@GGGGGFFGGEFDGFGFFFFE
@F300002579L2C001R0210662374/2
AGGTGGATTTCAGGCTTCCCGTAGACTGGAAGAATCGGCTCAAAACCGCTTGCCTCGCAGGGGCTGAGCTGGAGGCAGCGAGGAGGTCAA
+
EFFEFFEFFFFGFEFFFEFFFFGF@FGGFFFFFFGFFFFGD@FGGFFFFFFFFFFFFFFFFFFFFGEFCFF?CFEFFFBCCF@0GF:EGF
@F300002579L2C001R0010002763/2
TGTTCAGTTCCTCGTCGTTGCGGATGGCCAGCTGGAGGTGACGAGGGATGATGCGCGTCTTCTTGTTGTCCCGAGCCGCGTTGCCCGCCA
+
FF;FFFFFFFEFFFEGECFF:FFFFDFFFFFFFFFEFF.FEDFDFEFDFF=FGFBFF=FFFGFFDFFGFFFFFBGFFD7EFFF?FFFFF=
@F300002579L2C001R0140251239/2
ACTTAGGTCCTTTGGGGCTTGAGTTTGGAAGTGGGAGTTTTCCAGTAAGCAACTTCTTAAGACAAATGAGTTTTAGATATTTATTGGCTT
+
CFCFFGEFBGGFGGFGFEFGFFG9GFFFBEGFGFGFDFAGFFFGGGGFGC@G6GBFFBEFFDFF@:GDGGEGFB@GAFGB?FBFGDFGGF
@F300002579L2C001R0070398155/2
CCGGATGCAACTGAGGCTGCTCCACTAATCTCTCAGCTACTGAGGTTTGGGAGGACAGTAGGGGCAAGGCCTGGCATGGCACGTTCANNN
+
FGFGFFGGFFFFGDFFFGGFFFFFFGGFGFFFFFGFFFFFGFEFF>F@FFFFFFEGGGEEFFGFFGGFFFFFGFFGFFF@GGGFGGGFG>
@F300002579L2C001R0260895121/2
CCAAGATGTGTGAGATGCATTGGAGGGGGAAAAAGGCACGACAGAAAGACAGGTCTCAGCAGGAGGCCGTTAGGGAAGAATGGCTGAGAA
+
EEFFFEFFFFEFEEEFFFFFFF@FEDFEFEFFFFFFEFFFDFF;EFFFEFFFFFFFFFFFFFEFFFEFF?FFFF;FGFFFEFFFFF>FEF
@F300002579L2C001R0290671591/2
CCAACCAGGCGCAGGTGGTTCCTGGTCTCGTGCACCACCCTCAAGAGCACACACAGTGACTTAGAATACAGGTAAGTCGGATCGTAGCCA
+
<7BB8GFD35F;GFFF:;)G549C9:5FG<:@G/7G7G8G=D;2E0G)CEGBD>@;(G>?9EE*4C1C1FGE7B7@:6E=91CG>9F8G>
@F300002579L2C001R0010002795/2
CCAGGAGACCGTGGCCATATTCTCTGTCACCCGGTCAGTCACCAGGTTTTTGGGGCTGTCAATATCTGGAAGGAAAATGTTTGGAAAGGT
+
FFFFF??FFF>EFFFFFEFFFFFFFFFFGFFFFFFFFFFFFFFGFFEFFFFFEF:FFGFEGFGFFFFFFFFFFFFFDFFFFDFFFGFFF@
@F300002579L2C001R0140251266/2
AACGGCCTATCTCGAGGAATTAAGTCAATTTCAGCTATACACATGCTGTTGTGTATAACTTTGTCTGTGGTCTCTGAGCAAGANNNNNNN
+
GGGGGEED>DFEAEFEFGEDBDFEGGEGFGDEFEFECFBGDEGEEFE@GED?DAEDDCGEAEEEGECG?GEBEAEEAEBBFEEFCBGEFE
@F300002579L2C001R0100128768/2
TTTGATCCCCCTGTGAATTGGCTTCCTCCTGGTTATGTAGTAAATCAAGACAAAAGCAAGACAGATAAATGGGAAAAAGATGAAATGGTA
+
F1DF@FFFEFFF:FFAC?EFFFF:DFDFFFFFFFFEFF@AAFFFEFFFF4FFFB=C@CF5FDFFBFACFCEFFEFCEFFEEF:FFDD@EE
@F300002579L2C001R0070398169/2
CCCGAAGGCCGCGATGTAGCTGTGCATGTCCTGGTGCTCAGCCTCTGTGAAGAGCGGGACGTGTAAGTCGGATCGTAGCCATGTCGTTCT
+
FGFGF<GFFGGGFFFGBFGGFGDFFFFGFGGFGF?GFFGGFGFGGFGFFFFGDFGFGFFCF@AEDGGFGAF/FGG)BFFFGFFFDGBFFF
@F300002579L2C001R0370964687/2
TCAGGAGCTTGGTCAATGTGTTCTGGACAAAGCAGGAAGATGTGACTGAAATCCTGAAAGGTGCCGGCTCCTGCAGCACAAGGATAATGA
+
GGGFGFAFGFFEFGEGFGFBFG@FGGFFFFFFGGGFFGFFGFFGFFGEFFFFGGFGFGFEFFBFGGF@FGFFGFFFFEFGFGFFFEFFFF
@F300002579L2C001R0210662437/2
GCTCTCTCAAACCAAAGCATTTCTAACTCCCCCTTAATGCCTAACGTGCTCCAGACCCTGTCGAGGGGCACAGCTTCTACTAGTTCTAAT
+
GGGGFG@GFFFGGFFF@GFFFAGFGFFEFGFGGFGFFFGFGFGFGFFGGEGGFGFFGGFGFFFFGGFFGGGFGGGGGFEFEFFFFGEFGA
@F300002579L2C001R0010002798/2
CATGCTGTTGGCATTGTTGTAAACAAACAAGTTAAGGGCAAGATTCTTGCCAAGAGAATTAATGTGCGTATTGAGCACATTAAGCATTCT
+
EFFFFFGFFFDFFEFF;FGFGFFFGFFFFGF=FFFGFF<FGFCGFFFFFFFFFGFCFF?FGFFCFFACFGFFF5FFFFGEFE'FFF=FAF
@F300002579L2C001R0260895169/2
AGAAGCTGACGCTGGCCTGCCCGGGCCCCCTGGCTGACAGCTCGGTCACGCTGTCGCCCGTGGACTCGCTGGACTCCCCGAGGTCAANNN
+
FFFFF=FFFFEFFGFFFFFFFFFFFFFFFFFGFFEGFFFFFFFFFFFFFF=FFFFFFFGCEFFBFFF?FFFFE<GFGFF?EF@FFFFFGF
@F300002579L2C001R0100128838/2
CGCGAGGCTCCCGGGCCCGCCGGCGTCTGTGGGGAACTGGGGCGCTGGTCGGTGCGCGGGCTGGGACGCTAAGTCATGAGGAATTAAACT
+
FFECFFE9FFFFFDFFFFFFF;FFGF3FF@EFFFFFFDFEFF*6EEFFDBFF,BEF@FE0BFDF>FF(F>F<FAFFEFFFEFC@FFF9DF
@F300002579L2C001R0010002886/2
CTGTCATCATTGCAGGTGCCATTAATCAAATATTTTCCTTCTGGACACACACAAGTGGCCCCAGAAGGATTTAGCAAGCAAAGAAATTCG
+
FFFFFGFFG>FGFGGFFFFFDGGGFGGEGEFGFFGBFFEFEEEFFFFFGFFFEF=FGFFFFFFFF@FEGFEGEFFGFGFGGF@FFEGFGF
@F300002579L2C001R0140251267/2
GGGTGACAGAGCAAAATGTTGTCTCTAAGAGAGAGAGAAAAAAAAGGAAGTCAAAGTCTAGGCCCTTTTGCCTTTCTCTGAGGCCCTGAG
+
EEAFGFEFCF:FCCFGFGFEGFGGFECCFEFFFCFFFGGGFEF?FGFEFFCFBGFFF@GGDF@EG6BG>GDBEFFDGEGD'EFGFF@F5F
@F300002579L2C001R0290671693/2
GGAAAAGACTCATATCAACATTGTCGTCATTGGACACGTAGATTCAGGCAAGTCCACCACTACTGGCCATCTGATCTATAAATGCGGTGG
+
FFGGBFBFFGGGGGGGGGGFFFFDEEFFEGGFFFFFFB@EFFFGDFGFG@FG=FFGFDFGGFFFFFGFFGFFGF@FGEFBGECA;>FFCF
@F300002579L2C001R0010002906/2
TGCTGGGCCTCAGGCACCTCCACCCCCAGCTGCCGCCCCCTCTCCAACAGGGACTGCAGTAGCCCTGGACTGGAGGGCAGTGAGGCCAGG
+
GGFFFGFFFFFFGFFFFFFGF@FEGFGFGFFGFFEFEFFFFFFEGBGFEFFEBFDFFBEC7?F=F:FFBFFGF;FGFGBF=G=CFFFEGF
@F300002579L2C001R0370964721/2
ACTGCAACGTTTGCCTCCCAGGCTCAAGTGATTCTCTTGCCTCAGCCTCTCCAGTAGCTGGGATTACAGGCACCAGACCAAAGTCGGATC
+
F7>FEFF?F;EFFDEF@FF5FFEFFAEBD;FF?FFFFFFFEFFCFDEFFE=FFEDFEFD=DEE5EFFFFDEF@DDF(FC8FFFAFA9=EF
@F300002579L2C001R0210662446/2
TGGCACCCACCAGCCACATGCAGATGGAAGGAGAGCCGCTGGCCCCCAGCCTCGCAGCTGTACTCCCCGGCGTCCGCCTGGCCTGCCTCC
+
EE)E7ECBFDFEEDCFFB:EFFE6FDEBFFD;E3FEEFF@EFEFEEFE<EFFFDCE=EFFCBFFFFDFB?E;DE@F=FEF;FFBFED:FE
@F300002579L2C001R0070398271/2
CAGCCTGTTGTCAGCCATCCTGGAGGAGGTAAGTGATCTGTGGCCACATGCTTGCCTGTCTGCAGGCAGTAGTCAGAAGTCGGATCGTAG
+
8+E?GEFF9E>:.DF=CFFG9?F2F(/?F3G6>FF(FGC:0D2=G56FG3?>/8E6F?CF98@E,DBB,D0C>F9F=2F4GBF,?DG?*F
@F300002579L2C001R0140251303/2
TGCCTGGCTGCCCTCCCTCTCAGGTCTGCTGGCAGGACTGTGGGAGTTCCCGTCCGTGACCTGGGAGCCCTCAGAGCAGCTTCAGCGCAA
+
GB>EB?E>FGGFEBGGFCFCGCFAGFAAFBF2EEC=DDECDBFEBGFACBFBEG>:F<FBEECFE,EC=FC>@GFFFECFGFG>9FGFBD
@F300002579L2C001R0100128874/2
ACCTGTAGGGAGAAGGCTCGCAGCGCAGGGATGGGAACGAGGGCAGCCATGGGGAAGGCGGCAGAGAGAAGTCGGATCGTAGCCATGTCG
+
FF7DF9CF@FFFEFGFF9FCFFFFF<FEFEF:ABFEA;='G@CFFF/GFDF*CFFFF3FD=@AFFGBA<GE@CFD-F;G<41<F9B+FDF
@F300002579L2C001R0010002940/2
CCGGCGTGCCAAGCAGTTGGTGCTGGAGCTGGGCGAGGAGGCGATCTTGGAGGGTTGCGTCGGGCCCCCCGGGGAGGCGGCTGTGGGGCT
+
FGFFADDEFFEFFFFFFE;FBFFFFFEGFF)FF7<9FFEFFAF2FFCFFF-EFF9FFEF?@5FFFFADFFAFFF'EA9FF>FF1DFDF/;
@F300002579L2C001R0290671840/2
TCGCCCAGGATCTTGCTGACGGTCCGGTTGTCCTGGTTGGGATGACGCTGGTGGACCAGGGCCCGGTGCCGCTTGCTGAAGATCATGAAG
+
FGFFFFFEFFGGFFFFFG=GGF>FFGGFFGFFGFFFG>FFGFFFAFGGFGGFFFFFGFFFFFGGBGFGFFGGFGEGEGFF@FGFGGEGFF
@F300002579L2C001R0260895191/2
CATAATGAGCTTCTCCACGCAGTCAGGTGCCACGCTGTGGAGGTGGGTGAGGTGCAGCTGGAGGTGGATCTTGTTGTTGAGCATGTCCTG
+
CFFF<FFEFFFFFFDDFFFFFCFFFFFEFE9FFFEFFAFBFF@CFEFDFCDFAF?EFFDFEEFD=FF3EFEFFFFF0EE,F/2FFE8FFF
@F300002579L2C001R0070398272/2
CTCAGTAGCTGGTGGAGAAGGTTCTGGTGTTGGAGAAACTTTTGGCCCAGGGGCATCTTGGGGGTTAGCATAGCACAAAGTCGGATCGTA
+
FFGFGDGFFFF=FFFEFFEFFBFFFFFFGFFFFFF@FFFFFDFGFFFFFFFFFFFF8FFFEFFFDFEFFFFFFFFFGFFDEGFFFEEF(F
@F300002579L2C001R0210662454/2
ACTTCAACTAATGAAGAGTTCCATTGTAATCACCCTTTCCTATTCTTCATAAGGCAAAATAAGACCAACAGCATCCTCTTCTATGGCAGA
+
FFFFGFFFGGGFFFF?FFFFGGFGFGFFFFGGFFGFGFFGFGFFFFGFFFFFFFFFGGFFFFFFFFGFFFGF=FFGFFFGFGGFGFFGFF
@F300002579L2C001R0370964838/2
CATCTTCTTGATTTCTTTGACATTTTTGGCCGTCTGTCATCATGGTGCCTGAAGAAACCAGGTACAGATCTCCTCATATACCTGAGAGAG
+
AEDFFGEEE@FFGEEBGEDBGFGF@EFF@DBFGFECGGEFFDEEFECGFGFAFEEGGFFFBADEFAGGFGFEEEE:ED=EFE><3BFD>G
@F300002579L2C001R0010002955/2
TGAAACTGACGACTCTTTTTCAGATGTGGACTGCCATTCAAACCAGGAAGATACCGGATGTAAATTTCGAGTTTTGCCAGCACAANNNNN
+
FGFGGFGFFFGFG@GBF@FDGEGEDGGGF=GGGGGF@GGEFGFGGGFGFEAGGFFGFFGEFDGGFFGE@@GGGEFCFADFFBGEBGGFFF
@F300002579L2C001R0100128888/2
TCCTGAGCGGCTCTTCAACCTTCTGAAGACCGGCCACCGGATGGAGAGGCCAGACAACTGCAGCGAGGAGATGTGAGCGGGGACTGGGTT
+
FGGFFEFGFFFFGFFFGGGFDFFGBDGFFFGEGFFFFFF1FGFBE:FF>DFF=FGED=FC<FGFGGCFGAFGFF:FFGCF?FEFFFF)FG
@F300002579L2C001R0140251308/2
CTACCGGCGCGGGCGCAAGAAACGCGTGCCCTACACTAAGGTGCAGCTGAAGGAGCTAGAGAAGGAATACGCGGCTAGCAAGACGTTCAA
+
FFEFFFFFFFFFFFFFDAFDEFFEFGEFAFFDEFFEDDEFFFDFFFFFF:FFFEFBFCFFFFFFE4FFA;GDFEAFFEEFFGFCGEEFGG
@F300002579L2C001R0320308968/2
GGGCAGCAGCGCCAGGCAGAGCAGGGGCGCCAGGAGCGGCGGCATGCCTCCCCACCGGCTGCCCTCTGCGCCCGGGCGGCGGCCTCCTGC
+
GGFFGEGFEGEGFFEGGGE2GGFGFGGGGGFGFGBEFEGEDGCBGFFGFGGEGBEGFEGDGFGG@GDGEAFEE;AGCGF7GG=GFBG?CE
@F300002579L2C001R0290671850/2
CAGCTGAGGCTTTGGCTAGCCGGACAGTGAGGACGAGCACCAGAGGAGAGTTCAGACGGGGAGGGGGAGAACGTTCAAGTCGGATCGTAG
+
FFGFFFEFFFFFFGFFFEF<GFDFFFFFFCFFFFFFFDFFFGF?GFF?FFFFFFFFBF9FFDCFFFFFFFDFFFFGGFFFEFFCFFFFF>
@F300002579L2C001R0260895201/2
CCTTGAGCTCAGCCAGAGAACCGTCTTCATTGAACACAGCATACCTGAAAAAAAAAAAAAAGGCAAGCACAGCAGTGGCAAGGAGCGCTG
+
FGFFGFGFG@GFGFFGFGFFGGAFFFGGFGGG;FFEFFGFFFEFGFCFGGFFFFGFGEFGFAFEEGB@DBA=FEFAGFDDGGE1FFFB?E
@F300002579L2C001R0070398314/2
CTTTCTGGGTTTGTACTCTGTCTCTAATGAAGGCACCCTGTCTCTCTACATAGCACACATTTGAAGAAGCAGAGAAGGGATTTGATGAGA
+
FFFFFGFEEFFFGFFFFFFFEFFDFFFFFAFFFFFFFFFFFFFFFFFF:FFFFEFFFFFFFFFFFFBFEF?FFFFFFD@F=9FFFFF>FF
@F300002579L2C001R0100128891/2
GCCGCCGCGCCGTTGGGAGGCAGCGTCTGCGCGGCGAAGAACGGCGGCTGGTGACCCAGCACCGCGCTCATGGCGAAGTCCGGCGCCCGG
+
FFFFFFFFFFFFFFFE0>FD:FFFFFF'DEDFFF(DFFFF=F@FFFF5FGFFF.EFFFC698D:FFDCFDFB<CFF:D<7FDAEEFAF??
@F300002579L2C001R0370964841/2
GAAGAGATTCCCATCAAATCCGAGGAGGTGGTGACCCACATGTGGACAGCACCTTCATTTTGTGCAGAGCATGCTTATTCTTCTGCTTCA
+
GFFGFFFGFGGGFFFGFFFGGEFGFEFFFEFFFFFFCGFGFGGG:FF?FBF?FGGAGGGGGFGGFGFFGFFFGFGGGGGFFFGEFFGGFF
@F300002579L2C001R0010002975/2
ACCTGAGCCCAAGGGAGCAAAGCTTACCTCTCCTGGAGGCTGCTATGTCACAAGAGACATTGGGCACGTCACAAAAGGCACCAGCCCATC
+
FFFEF)FFFFFFFFFEFFFFDFFGFGFFFGF>FDFFACFF8FFGFFFFGGFGFC?FFFG=FFFFGFEFEFGFG3.FF@FAAFFFGFFGFG
@F300002579L2C001R0210662457/2
ATGATAGAGGTGACATTTTCAAAGCAGTGTATCCATTTTCTTCTCTCTGACCTTTGGCCCCCTACATCGACCATTCTGCAAGGTTAACAA
+
@GGFGGGFGFFFFFFGFFGFGFFGGGGGGFGFGGFFFFFGGFG@GFFFF:FGFGGGFFFFGGGEGFGFFFDGGGFGGFGFFFFFGGFEGG
@F300002579L2C001R0140251311/2
TCCTGCTCCACCCACGGCGCCCGCGGCTCCCCTCTCGGACTCGCGGCGTCGCTGTCGAACCGCACGAACTGCGTGTCGTCCACGTAGCCC
+
G?F9GGFGGEFGG1AEFFBF8;G??FE=G9GF<FGF;',GCFA&CE1>CCGD7B6BB0F?G+G>G1BE@B?GB>GAE(>;GFG44>AFFE
@F300002579L2C001R0070398442/2
TGCTCCTGCCAGCCCCCGGCGCCTGCCCAGACAGACACGGTCCATTCATGGGCCGCGGAGACACAGCCGTGGGCATGTCAGTGGCCTGGC
+
FFFFFFFFFFFFFFFFFFFFFFFFFFFBEFDEFEEFFEFFEFFFFFFFFEFBFDFFFCCEDFFFFFEFAFFFEFFFF:F?FFFFFFEF@F
@F300002579L2C001R0290671927/2
TCATGGCTCAAGTGAAACTTCAGTTCCTTTCCAGCCTGGCGTTAGGTGGTGTGGTCTAGGGCAGGCTGCTTCCTTCTTTGAGGATGAGGT
+
GGEGGCGGGEGEFEGGEGFGFGGGGEGGGFEDGCGEEFFFDGFEGF@GGGEGEGEFFBGGGGGGFFGDDFEGGBEDEDEEGGGGFCGGFF
@F300002579L2C001R0260895255/2
ACTTGGTTCTTGGAAAAACTCTAGGAGAAGGCGAATTTGGAAAAGTGGTCAAGGCAACGGCCTTCCATCTGAAAGGCAGAGCAGGGTACA
+
FFFGFFFFFFFFFFGG?FFFFFBFFFFFFFFFFFFGGGGFFGG>FFFFEFFFFFGFFBFFFFFGFFFFFFFFFFFGFGGFFCGFFFFGFG
@F300002579L2C001R0010003025/2
GAACTGGAGGACAGGCCCCATGAGGAGCCTGGGGCCGCAGCAGGTAGTAGCAGCAAAAAGGACACGTGTAAGTCGGATCGTAGCCATGTC
+
FFFFFFFFFFBEEFFFFFFFFFFFF8FFEFFFFF5FEEFFBFFFEFF1FFFFFFFGFFFDF34FEFC;4FFE8?FF-C==2DEF<BEAAE
@F300002579L2C001R0100128900/2
ACTGCAGCGACACCAGCTCGGCGCGCAGCGGCGCGTGCTGCGGATGCTCCCGGGCGAACAGCCAGTACTGGCGGGCCAGCTCCCGGGCCG
+
C>FFE>FF=:FFFBDF?FF>EGFFFE<FDGAFFBF7DF1FF=F8FFEF???EFDDFB9EFF?A>FFDF4F=FD9FCFGFFA>A=G);FFB
@F300002579L2C001R0370964886/2
CTCAGCCGGTCATGGCCCCCGCTCTTCTCCAGCTGAGCTCAGCAGCTCTAGCCAGCACCTTCTCCGAGAGCGCAAGTCCTCAGCCCCATC
+
GEGGEFGEGFGDGDFBFGGGGGFFEGEGFFFEGGE=FGBGFDFGGDFGGGGFGGEDGGFGGFGCDF:GAFFGGGFB=GBEEFFCFGGGEG
@F300002579L2C001R0210662485/2
CAAGCAGTCGCCCTCCAGCAAGCACAGCCCCCTGACCGCCAGCGCCCGTGGGGACTGTGTGCCGAGCCACGGGCAGGACAGTCGCAGGCG
+
EEGBFGEFFEGGEEGEGEFEGGGEGFEFEBEBEBFFGGGEGEGCGGEEFEFGEFCEDBEBEGEEBEFGBEFEAGGEGGCGGEGEGFGGFC
@F300002579L2C001R0010003214/2
CCAGCCTTTCTACCCAATGTGTTGTCCTTGAAAGAAGCCTTACAAAAGGCTCGAGAATGGACCGCTAAAGTGGAAGCTATTCAGGTAAGA
+
FFFFFFFFFFGFFFFFFFFFFEFFFFFFFGFFFFCFFFFGFDFFFFFFFFFEFDFEGFGFCFEGFFEFFFDGF?FFCFFFEGGFFCGF=<
@F300002579L2C001R0290671987/2
GCGAGCGAGCTGGATGTCTTTGGGCATAATAGTCACTCGCTTAGCATGGATGGCGCAAAGGTTTGTGTCCTCAAAGAGCCCTACCAAGTA
+
GGGFGGGGFFFFGFGEFGGGGGFDGEE@G@EGFEEEFEGEFFECDEGEF?GGGEGGE@GGFGGEEFEGEDEEDGFF<GFDFGGEGDE:GC
@F300002579L2C001R0070398454/2
CTTGCATGACTGCCTTATGAAAGCACTCAAGGTGAGGGGCCTGCAACCAGAGTGCTGTGCAGTGTTCAGACTTCTCCACGAACACAAAGG
+
F<DFCF>EDF?BDEEFBFF0F<DEFDFDFFEDFE@EECDFFFFEDFFEFDE>>FEFFCFECEEFEDEDFBAFF=;DFFFAB@FF9F:FC=
@F300002579L2C001R0140251342/2
TGTCATGTGGCAGGGGCCCCTCCAGGCACCGGGCAGGACAATTGGTTGCAGACACACTTTGCGGAGCGGCGCGGGGCCCAGAGGGCGCAC
+
@FAF8DF?';:DG=FF<FEB7F<FFEFF(EAB:C=<C5C3B@6FD;CF+A5+F?65/?B6E(9G<F>FFCFADFCGDD3;F6>B*FDE=A
@F300002579L2C001R0100128908/2
AAACCGCCAGACACCAACGCTCGGAATCCACGCCAGGCCACGACGGAGGGCGACTACCTCCCTTCTGACCCTGCTGCTGGCGTTCGGAAA
+
FDGBFEGFFEEFGFGGGEAGGEGFAGGGGFGFGDFGGDFBGGFGDFFGFFGFFGFBFEFG?GFFFBGFFGGEEGF@EGGFF@GFEEFFFG
@F300002579L2C001R0320308991/2
GTCCCCGACCAGGGACAGTTCGCTGGACAGCGCACTCCTGCTGGGGGTGTTCAGCTGGGGGAGCATTGCACTCTGTTCGGGGTTCCCCAA
+
FEFFFFFDFFGFE:7FCFEEFFFFBEFFFFFDFFF=FFFFFFFFCFFFFFEFDFCFFFEFF5FFF@FFFFFFFFG<EFFEFFFF@FBFEF
@F300002579L2C001R0260895279/2
CCACTTTACTCTGTCTCTGGAAACAGCCCTTCCACGTCTCTGCATTCCCTGTCACTGCGTCACTGGCCTTCAGACAGAGCCAAGGTGCAG
+
EDEBBEEGFDEEDGDEEEEFGEEDFEEEEEEEEEE<EECEDBEFEDECEGEFEEEEDEEGDDEE?EGEEFEFGGGEEFEGCEEACGDGCG
@F300002579L2C001R0010003288/2
CAGCAGCAGCAACAGCAACATCCCATTTCCAACAACAACAGCTTGGGCGGCGCGGGCGGCGGCGCGCCTCAGCCCGGCCCCGACATGGAG
+
FEGFDFFEFBFFFFFFFCEFFFFFFFFFF;CFFFFFFFFFFFFFFEFBFFFFFBFDFFF(?F&FEF:FDF3F0FFEFFFFF(7@@=@F3F
@F300002579L2C001R0140251348/2
GGGCCTGGGCCATGGAGGACTTCTACACGGCCAGGCTGGTCCCTCCTCTCGTGCCCCAGCGGCCTGCCCAGGTGAGTCCCACTCTCANNN
+
GFFGGGEGGFGECFGFGFGGGFFDDGGFGGFGGAFGFGGFFGEFGGGEEEGGEGGGDGFFGFEEGEGGFF@FGEFGFGCEFFEFEFFFDG
@F300002579L2C001R0210662554/2
GGCCCCGCGCCACAGGCCCGCGACGCTTCTTCGTCGCGCCCGCCCGCGAGGAGGCGGACGGCCCGACCCGCGCCCGGCGGACGGGAGGGA
+
B?A@@AB?>C5E=CB(B>A@D<5@49-;E=<BA6B9?A>?@)49=1A+BE>6<?7<?:>DE37CD(9?B8;6:CEA=4CD(A<57)9=D&
@F300002579L2C001R0070398537/2
ATCCTTACTTGGAAAGCTGTCGTCAGGTTCTGATTGACAGATAACATCTGAATGCTGATTGGCTGTCAAATTTGCAGATTCTAAATCCCT
+
?GBDCD:EEGAC@CFEGEBGBAGEBDEGGDEEFAEDG@=EGD9@BBEBCDFDEAFB7FEBEGGEEGE>GGDBED?FEFDBEECE?FBBEE
@F300002579L2C001R0100128953/2
GACCTCCAGTACAGTTTCCATGGATGCAGGGATTGCTCAGGCATTCGTTCACCTGTGAGTAGCAGCTGGGGTGATGGGGTCCCTCGGGGC
+
FEFDFFFF?FFBF:EFFF=B>D.)DEDFDF3DFF?FF@EFFDFFDEF=F>F.AGDEGE=EFEDF=DFFC:FAEFF@AFDFFFFFFF=FFF
@F300002579L2C001R0370964903/2
TATTCTCACCATCCCTCACTCACTTCCCTACTTCCCACAGTGGCATTGGGCCTCTACTTCTCGAGGGAAGTCAGAAGTCGGATCGTAGCC
+
<E=E>BE;8<8<8ED?E8E>>EAE@E;;A;AA@AE;DA8E=EEEEEE?9;@EEE?DD4?ED<4:4588=7=;CE9DC;?DE;=?@C4EE:
@F300002579L2C001R0010003365/2
AGTCACATCTTCCTGCTTTGTCCAGAACACATTGACCAAGCTCCTGAAAGATGTAAGTTTACTACGCATAGACAGGTCAAAGTCGGATCG
+
GFFGGGGEFEGGFFGFFGGEFFFGGDFFDFBGFG7FGAFGGGFFFGFGGAFBEFDGGDEF>FGEGGGGGGGFGFDGEDGEGDGGD?FFAG
@F300002579L2C001R0210662601/2
ACGAGCTGGGATTCCAACTTGGGAACTGGAGTTCCGTTGGCTCATACTGGAGATAACGCCCTTCTGCCTTGGTTTTTTCCTTCGCCTGTG
+
FDFFFFFFFFEFFFFFFFFFFFFEFFFFFFFFFFFFFGFFFF@FFFDGFE<FFFGFFFFFFFFF?GFFFFF>@FGGGFFGGFGFFFFEFF
@F300002579L2C001R0290672046/2
CCCAGTCCCAGCCTCCACATTCCAGCCCGTCACCACGGATACAGCCCCAGCCTTCGCCACACCACGTACGTTCAAGTCGGATCGTAGCCA
+
FFFFFFFF>FFFGFFFFFFFFFFFEFGFFFFGFFGFEFFFGFFGFGGFEFFFFFFEFGFFFFFFFDFFFCFFGGFFFFFF:FFGEDFDFF
@F300002579L2C001R0320309030/2
CAAGAGGGCGGCGGAGCCAGAGTGCCCTCCGCCCCCGCCCCATCACTGGCCTATGGGGCCCCAGCAGCTCCCCTGAGTCCAAAGTCGGAT
+
AGFG;GFGGFEFGFFGFFFFDFGFFFFFGGDGGGGEDGFFFF6FCGE=FGGGCBGFFFDCGFDEGGEFGFGGFF;>C?FFBG<DFGGF1F
@F300002579L2C001R0260895306/2
TTGCACTGCAGCCCCAATGCTGCCCGTGGCGATCATGGATGGCGGGTACATGGCAAAGGTATAATCTTGGAGAGGAGGAAAGGGGACCAT
+
,F:6965B92G:?FC<009F7C7AB;*GFC:*-C<89'F<08F'4B*FFF/:/@=C6<>63E2B45C=G289/:C-F2,E0CFF+FC43F
@F300002579L2C001R0100129058/2
CTCCTTCCCCACACTGATGGTGGGCTAGGGCTGACTCACGGCCTCTGTAGGAGCTGCTGCTGCTGCCGATAGGAGTCCACCAGTGGCTGC
+
FGFFGAFFFFEFEEGEDGEFCFFFGFGFFFEGFDFFGGFGFGDGFGG3FEF/@FF@=>GF=FGFGDDF3>GFGDEFGFGFGAGBGFACGF
@F300002579L2C001R0070398552/2
GGTCTGGGATAACTATCCCTCAAACACTCTGGAATCTAGAGTTGGAAAGGAAAATTAAGCGTCATGCTCAAGCATATTAGCCTCAGTCAG
+
FGGFGG=GGEDEDE@EGBCEE@AFGEEF<AGGGBGDEEGFBGGE<@EGGFDBF@ECCFDGEFGAGDCE@G?EEGFEGFEDFBEE<EEA?E
@F300002579L2C001R0140251368/2
CTCCATGAACAACCAAAAGAGAAGGAGGCACCACAGGTTTCTGGATCCAGCCCCTGACAGGCGCAAGTTCTCCTGAAAAATCAAAAGACC
+
EEEEBE=GDEEEAEEECEEFEEGEGBDEEEEDEEEBEGEEEDEGEEEEFBEEDEEDFEGEEDEEEEEGEDEBBEECGGEDBEEECGEFDE
@F300002579L2C001R0210662602/2
GGAGTGGGCAGGCAGTGAGTCCACGCTAGGTCCACAGCTGCTTCCGGTCCGGGTCGCCCTCTTGTCATTTTTTCCACACAGACAGGCACG
+
FFFFFGFFFGFFFGF;FFFFGFGGFFFDGFFFFF?FGFFFFFGFFFFFFFFGFFFFFDGFF?FGFFGFFGGGFFGGFFFGFFFFAGGFF8
@F300002579L2C001R0370964960/2
CAGGAACCTGTACAGTGGTGACTATTACCGGATCCAGGGCCGGGCAGTGCTCCCTATCCGCTGGATGTCTTGGGAGAGTAAGTCAGANNN
+
FFF;FFFFFFFFDFFFFEEFACFFFFG9FFFFFEFFF9FEFDFFFFFFFFDEFFGFFFEDFFFFFFFFFF@EF@EDEFEFDFEF9FEEFB
@F300002579L2C001R0010003447/2
CCATGCCAGTTCCCTCCAGCTTCAATGACATCAGGCAGGACTGGCGTCTGCGGGATTTTGGCGGGGGGGGGTGGTAAGTACGGGGGGAGA
+
&:@4F7:FC8BD9@.BCA?A>E8E?1>98D)<EB*E>CE/?@;*:FC&@@>4B,7C:=;,,ACC)*<C,)D(E09B)C/?9*D473<7E5
@F300002579L2C001R0290672080/2
AAACCTCGAGAAGCCTTTGGATTTGAACAAGCTGTACGAGAGTATACACTTCAGAGCTTTGGAGAGATGGCAGATAATTTTAAGTCTGAT
+
EGFFEEEEGGFAEGFBGFGFFGGEE?EBEFBFEEFEEEFGFEGEEEFEGEEEBEFEGEEGEFFEFFGEEGGEBFGEGGGEEEFEEFEEFE
@F300002579L2C001R0140251529/2
GTCCCACTGTCGCCCTCTGCAGGTGGCCAAGCAAGAGGAGTTCTTCAACCTGTCCCACTGCCAACTGGTGACCAGTCCAAAGTCGGATCG
+
@E4BB@BEBEED7EDDGACB@EF?AF3@GFAEAFBFFB8E@FB>CCEDDA<DDBEEE7EAGDGBD>GE<G:>F1EFEE=?>DF?>E>FDE
@F300002579L2C001R0320309035/2
GAGCATGTGATTGCGACCAGCAGATTGATAGCTGTACGTATGAAGCAATGTATAATATTCAGTCCCAGGCGCCATCAGGTCAANNNNNNN
+
FFFFEE?GGGGEEFFFFGGEGEFGGEEFGEFFEGGEGBFEGEFFGFGAGGGCEGEGEGEDFEFGEFGFFFGFFEEFDEFGGFGFDFGGFF
@F300002579L2C001R0100129115/2
CCGCCAAGCCCCCCAGCTCCCAGCCCCTTCCTTACTGATTCAGCTATGCGAAGCACGGCATGCATCGTCAGCCCAAAGAGCTCCTCGCCC
+
FAEGEFGEFEDEBDGEGGFEEEDEEFGEFGE7DFEGFGGF>GGEEDFGGBGFDGGEDFBFEGGCDFGGEDEGEG?FEFDEGCEECECFEF
@F300002579L2C001R0260895307/2
TTGCACTGCAGCCCCAATGCTGCCCGTGGCGATCATGGATGGCGGGTACATGGCAAAGGTATAATCTTGGAGAGGAGGAAAGGGAACCAT
+
FFFFFFFFFDFFFFFGF=FFFFFFGF:FFFFFFFFFFEFFF8FGEFFF>F<EFFGFFFFFGFFFFFFFFFFFFFFFECEFGF?FFFFFGF
@F300002579L2C001R0070398631/2
AGATATGGGTGGGCCAGAGCCTGTTCTACTTCAATCCTCTTGTGTGGGTTGAATGTCAACATTTTGTCCAAAGGTCAAAGTCGGATCGTA
+
GFGGGGGFFFFFFFFGFFFFFGFFGFGGFFFGEF?FFFGGGGFFFGGGFFFFFGFFGEFGFFGGFGFFGGFEGFFEGGFGFFFFDFGG8E
@F300002579L2C001R0210662615/2
CCCCACCCCCAAATCCCTTCGCAGCAATTCCCCCAGGGCACGGAGCCAGGCATCGGGGTCAGGGGCTAGGTCCTGCTGGGCAATACTCGT
+
GFFGF=FGFGGGGGFFFGGGFFEFFEGAGFGGFGGBFFFGGEFEGGGFEGFGGGEFGGCFFGFGFGF;GFFGGGFGGGF?FADGFFEGFC
@F300002579L2C001R0370964976/2
TGAGTTTATCTATGTCTGTATCCTCCCAAGGAATGATTTTCTTAAGGAGATAAAGATCATGTCTCGGCTCAAGGACCCAAACATCATCCA
+
FFFAFFFFFFFEFFFFFFFFFFGFFFFFFFFFFF<FFFFFF@EFFFFFCEFFFEFBFFFFFFFFFFEFFEF7EF:FFEFFFFGGFFFFF=
@F300002579L2C001R0010003498/2
GCGCCGCTCTGCGCGGCGGCCGCGGCGATCACGGCGGACACCACGGCGGCGGCGGGGCCCATCTCCTCGCCGCTGCCGCCCAAGGAGGCG
+
EGDFEGFAFBDGEDGDEGGFG.GDDGD8CGCGEEGGAFF8GFBG.DAGC2FG)EGGFCDE4EFC3F?C0GE6F=CBF2?GG3BBG<G?3A
@F300002579L2C001R0290672093/2
TGACAGCGGAAACCCTGGAAAAGCAGCTTTCGACAAAAGTCACAAAATGCTAAGGTGAAAAACGTTTTTCGTACCTGCAAAGACCATCAA
+
GF>GGGGGFFFFGGGFGFFGFFFGGGFFFGGGFGGGFFGGFEGFGGFDGEFGFGFFEFFFFFFFFEFGGFEFFGGGGGFGGFFGGEGGEE
@F300002579L2C001R0140251539/2
CCTCTCCAACTCGTCCGCAGCTGCCCGCTCTGGATTAAGCCGCTCCGCGGCTCGTGCTAGGCAGTGGGTTCGCTTCCTCCTTCCCTCTCT
+
@GGC=G:CE<GGG?CGC1CFDDCFGE7<FFG=;A8E:B>FFGFAE-:G<CAG5G,A>C@EBGCGFFGB+CGF4G7DCB7.GD.5EGG<FF
@F300002579L2C001R0070398707/2
CAAGCTCAACCTCATCCAGCATGTGCGCTCCATGAAGCACCAGCGAAGTGAGAGCCTGCGAAAGCTGCAGCGGCTGCAGAAGGGCCTTCC
+
FFDEGGFGGEGEGGFFGFGGCFECEGFGFGGGFE:EGDEGFFGFGD?EFGFF9FGFGEGEDGGGCFDGFEGDGFFDFGG8FGGG;GGAGG
@F300002579L2C001R0100129122/2
TGGCCAAGCCCGCTCATGATCAAACGCTCTAAGAAGAACAGCCTGGCCTTGTCCCTGACGGCCGACCAGATGGTCAGTGCCTTGTTGGAT
+
CEFFFDFGEFGG@GCFGFFGGFFGFGFGECEGDFFGDGGGFFGGBFFF@GD4FGEF9FGGGFFGGFG=:EFGFGA/FGEGEFGE@AFFE;
@F300002579L2C001R0260895326/2
CCGGCAGGGTGCTTCTCCTCTCAGGAGGGGCCGCTGCGAGGGTTTCGTACGGCAGATCCCGAAATGGGAACCCACACCCTGGCACCAGTA
+
GGGGGGGFGEGFFGGGGGGFGAFGF:GFFFGFGGFFFFDFFFFGGGGFGFAGFFGECFGGEGGGGFGGFEGGFGFFFFFGAEGFFGDGDC
@F300002579L2C001R0010003516/2
TGGTACCAGCTCCTCTTTGTACCTCTGGTAGAATTCAGCTGTGAATCCATCTGGTCCTGGACTTTTTTTGGTTAGTAGGCTATTAATTAT
+
GGFDDGGGEFDFFGFAEFE<EGGEFEEFFDAFBEAFEFEEDFEFFFFBGFEGEGGFFFAF<FGFGFGFDDFGA@CEFFFGFCEF?DFE?G
@F300002579L2C001R0210662628/2
GAGTGCCTGGAGCTGTCTCCTGATTGTTCCTCATTACGTGTTGTTCTGCTTGCACTTCTGGATCCTGACTGCCCACGGGAGGCATCAGAC
+
EFEGEGFFGF>EGFEGFEGBFGFFFEGFFEEGEGGEFGFEFECGGEEEGEGEGGGEFFGEFFFFFEEFFFEGGGFFCFFGGFGEEFFD>G
@F300002579L2C001R0370965104/2
CCGAGATGCGGGTCACGGCGCCCCGAACCGTCCTCCTGCTGCTCTGGGGGGCAGTGGCCCTGACCGAGACCTGGGCCGGTGAGTGCGGGG
+
FGFFFFGFFGFFGFEGGGFGFF@GEGFFGGCGEFFGFBFGFFGFFEGGFFFFGEEEGGGFFEEGFFCEGGGFFFGFFGFFFEEEFGGGFF
@F300002579L2C001R0320309053/2
AAGAAGCCACACTGGTAAGGCCTGGCTCAGTTTTTCCTTTAGTGGCCTGGAGAAGGTGCATGGGGTTTGAAGGAGGAAAGCATCCTGTCT
+
CE9AEF<FFEFDFEFAFCFE:8EFD7FCFEBEFFBFEFEFCF<<>EEFFCCEBFF@AF=EF;3ADBFCFFF?EFFFFEDFEEEA?FFFDE
@F300002579L2C001R0100129201/2
GAGTTCGCTGCCCTCCTGGCCCAGTCGGTCAACCAGGGCTTTGAGGCTGTCTACCAGTTGACCCGAATGTGCACCATCCGCATGAGCTTC
+
EF6@F&FG3:FF6GFAFG@16E?FFFF:830AC=9GFCD>>GA;960A=/AG0C>GCGBE/;;?F=GCD+C08F:F=F=BA@.GFG.E09
@F300002579L2C001R0140251574/2
CCGGCCGACGCGGTGCTCTCCGCGAGGCGCTCATTGAAGGGGGCCCTCAGGCTGTCCAAGGGCCCGTGGAGGTAGAAGTCGGATCGTAGC
+
GFGFG?DFGGGFFFFFFGFGGGFFFFFGFFFGGFFFFFGFGFGFFGFGGFFGFFFFGGGGFFGFGFFGFGGFDBFFFFGGGFFFFGDFFG
@F300002579L2C001R0070398921/2
GTATCAGGGTAGTTCTGTTTCAAACTTGCATGTGGAGCCATGTGGCACAAATACTCATGCCAGCTCATTACAGCATGAGAACAGCAGTTT
+
G=E@GEEGCCD8G>FEGG?G3FD6EGCECBFFFEF-GFGEGEED=GEED8<ACGC6GDF@EDB;BEGEFAFCFAF>?(F=@@CFD>GE>D
@F300002579L2C001R0290672103/2
CTACCCCTCCAGAAGGTTGCACTTGTCCACGCATTCCCTGCCTCGGCTGACATTCCGGCAAGAGACGCAGTCCCACAGGTAAGTCGGATC
+
FFFFFFFFGGFGGGFFFGGGFFGFGFGGFGGGFFFFGFFGGFFFFFFFFFFFGGFFFFGGFFF>FEGFFGFGFFEFEFFFBGFGGFFFFG
@F300002579L2C001R0010003575/2
TATTCTGGAACTACGTCCAGGGCCTAAATTAAATTCTGGTCTTTTGCTTTCTACCAATGATTAAGAGGAACAACTGGGACACTTGAAATA
+
FGGFGFEDFBEFF<F7FFFGEDAGFBACBFFGFGGEGCAFFEECGGACEBGGFF>GDGDFEECGF>C7@FGCFF>B>EEFGCEFED@FGD
@F300002579L2C001R0100129208/2
TCCTCAGCGGCCCCGGCCTGGCCCCGCCGGCGTCCTCCGCAGGCGGCGTGGCGTCCTCCGCCCAGAACCATCAAGTCGGATCGTAGTCAT
+
D2DAF56GF@GCAGBBEGFBGG,F=>2G,CFDED9ECB5>F3BD4219@FBF'*/4+@D84FE'*'FC<38>09<;G9F/G=.2DB&:,)
@F300002579L2C001R0260895333/2
CTCTCCCTCTTCCCCCTCTTGGTGGGACTCTTGGAGGACCCCGATAGAGTTTTCCATAACCAGAAGACTGGGTCGGGCCACGTTCACGTC
+
+1=++;F6F;G07>FG7;*A=).F?>305F>@3&2A&)'.FDG6,F(G244;=?A=?(&&GFE(CBEF*2)=4+'3><B?A@)@?C'>)C
@F300002579L2C001R0070398966/2
ACACATCTAAGATTCAAGAGTTTGCCGACCTAACTCGGGTTGAAACTTTTGGCTTTCGGGGGGAAGCTCTGAGCTCACTTTGTGCACACA
+
FGEFGFFEGGGFFGEEGBFFFGAEGEEEGFEGAGEEGGFFGBGGFFEEGFEGGFFFFGFFGGGFGEGGFGEEEGEFEGBFAE>FGEGFFD
@F300002579L2C001R0210662642/2
ACGTTGTCCGAGCTCACCTGGGGATGTCTTGTTGATCCAGCTGAAGAAGAGAGCCCCCGGCCTCAGAGAGTTGGCGCTCTCATCCTCCTC
+
GGGFFGFFGGFGGGGGGFGGFGFEFGFFGFGFGGFFFAFFFFGFFFFFAFFAGFFFGGGFFFFFFFDFFG?FGC@F>FDGGFFGGGFGEG
@F300002579L2C001R0370965218/2
CCTGTGCGTCTTGGGCAGCTGCCGGCCTGTGGGCGCAGGGCGTGGCCACCGGCCCAGACCCTCTCTGGCCACAGCCGCTAGGGGGTGCTA
+
EFF&AGFFDFFFFFFFFDFEFFFFFEFFFDFFFCF;EFFEFF8FF3FDECFEFFCFF;:EFEFFEFDF@FFFFEAFF9F9EFFCF5FFF2
@F300002579L2C001R0320309133/2
TGAACCCGGGAGGCGGAGGCTGCAGTGAGCCGAGATTGCCCCACTGTACTCCAGCCTGGGCAACAAGAGTGAAACAGAGAGAAGTCGGAT
+
GFDFFGFFAF<FFFFFBFFFFA:FCFFFFFFF1FFGFFFFFFGFFG@GFGGFFFBF;?DFGG8FFAFFFF;>EDFFFD>FFFFGF<BADF
@F300002579L2C001R0290672122/2
CTGGAGCTGGCTTCCATGATCCCCGCCCTGCGGGAGCTGGGCAGGTAGGGCTAGGCCCAGCCTGGGTCCAGGTAGAAGTCGGATCGTAGC
+
GGGFEGFF,GGGGFGGGFGGGGEGFFGGBFGGGFC?FGGFGFGGGFFGFGGGGGGGCGF@FGFFEGFEGGGFFGG:ED=FGGDEFF7CED
@F300002579L2C001R0140251669/2
GCTGCCGCCCAAGGAGGCGCCGGCACCGGCCCCGGCCGCCGCGGCCAGCTGCTGCGCCCCGCGCGCGAGGTAGAAGTCGGATCGTAGCCA
+
GGFFFFGFF@GFGEFGGFGFFGFFGFFFFFFFFFF<FBFF?FBFFGCEFF>FEFFFFFGF4FFGBF?7BFEFB5@F:FFF2@CEEFFEFF
@F300002579L2C001R0010003632/2
ATGGGGTGGTTACCTCAAGGGAGAGCTGGCTTCTTAACTAAAACTTAATATTTTTTAGGAATTCCGAGAAATCTCTTACCTCAAGAAATT
+
EGDF9F?FA6GFGDEEBBGFFFEAEFGGGFEBFGG?GGFG=FBDFDBB?<G@AAFE5ECFC9B?EGFE3FG?GCAGF>E@FEBEDGGFAA
@F300002579L2C001R0100129238/2
TCTGCTCACACAGTCTGTGCTCCAAGGGGACCATGTCCAGTGCAGCTCTCAGCGCTGTGTTTTTTTATTCCCAGGACAGGACCGGGGNNN
+
FEGFGF;FFFFG<FFGFFGGGFFFBFFDFFDGFFGFGFFFFFF1CFGGG?FFAEF?GFFFFGFFFGEEFGFGFGFFDFFFFGGEEFFFFE
@F300002579L2C001R0370965237/2
CTCGTGGTCCCTGTGGTCCAGCACGCGGGGCAGGAACAGGGAGGACTTCTGTGTGCGGCGGGTCTTGAAGCCCCTGCGGGGCCGGCCCTT
+
FFFGFGFFFGGFFFGFFGFFFFFFFFFFFGFGFFFFGGFFFGFFFGFFGGFFG>GFFFFGFFGGF=GA>GFGGFEFFFFFGFFFB9FFFF
@F300002579L2C001R0070398980/2
CCCCAAAAACCTGGTGACTGACCGGGTGACAGAGAATATGGCCACGGTCTCCTGGGACACTCGTAAGTCGGATCGTAGCCATGTCGTTCT
+
GGFGGGGFFGGAGFFGFGFDAFGFFFFFDFGFFGFFFGFGGGFFGGGFGEFGEFGFFGGFGGGEAGGFGFGFFFG?FGGGGGFFGFFGGE
@F300002579L2C001R0210662645/2
GCCTAGCGGGGGCCACGGCTGGGAGGCACAGGGCCTGGGGCGACCACTCACTTGGAGGGGTTGGTGTACGGCAGGGAGATGGCGAACACA
+
GFEGFCEEGFGDEGFGGGCGGBC:FFBBFGE>E?CFAECFFBGEGEGECFFFD;GCCGFGEBAGDEF2>BEEECFE4E>FEFDF.BDA?C
@F300002579L2C001R0260895371/2
AGAGCATCGAAGGTGGAGCTGGGCTGTGCGTAGGGCGAGGGCGCCGTGACGCTGTTCTGCGCGTGGTCTGTGTTATAGGGACTGGACGTT
+
FFFFFFGFFEFFFFGFFG>FFFFF>FFFFFFFFFGFFF;FFFFFFEFFDFFFFFFFGFGFFFDDGFFGGFFGFFGGGFFFFEFGFFFFFF
@F300002579L2C001R0290672364/2
ACCTGCAAGTGGGTAATAAAAGAAAACCGCTGTCGCTGAAAAGGCTCACAACCTTCCCAAAGAACGTGTAAGTCGGATCGTAGCCATGTC
+
GFFFGFEFGGFFFFFGGE7GFFFGFFGGGFFGFFFGGGFGFFGFFFGGFFGEGFFGGGGGFGFFFFFFFFGGFFFFFGGGFCGFGFFEFD
@F300002579L2C001R0010003683/2
GGTGCCAGCACTCCTGGGACATCCACCTCCATTCAGCTCCAGTGCATTTGGAATGGGGCAAGGGCTGAGGAGGCCAGGGTGCCGACAGGA
+
FFEFFFFFFFFF?GCFFFEFFFFFFFFFFFFFFFF=CFFFFFFFEFFEFFCFFEGFFFFGF?FFAAGEFF@FF:?FFFFCFFFFFEFFFA
@F300002579L2C001R0140251706/2
TGCGAATGCAGTGCAGGGAGGATTCGCTAACAAGTGTGCTCCGTCTCTTCCATGCTCATACTGCTCCTCCGGCTGCTTGTAGTCAGANNN
+
GGF9CCGCGEEFDAEF>F1GE;DFG<FFAD><F>3CEBDG>GC;=?CCEEDCGF<<EDCDEFF<?FCA;@D<FE8:CE<E18@FC?0C?1
@F300002579L2C001R0100129261/2
GAGCGGCAGAGCAAGCCCAAGCCCCATAGGTAAACACCGCTTGCCGCCGCCGCGGCCGCGAGGGTCATGGGCACTCAGTACGGAGGTATT
+
FFFFFFFF>FFFF<GFAFFFFFFFFFFDGEFEEFFFFFDFFFFFF<FGFFFFFFFFFGGF@FFF=FBGFGFFFFEGEGFGFFFE9FBFFF
@F300002579L2C001R0320309187/2
GGAGAGCACTGGAAATTCTGGGGGCAGCAGTGGAAGCAGCCCGAGTGGGGGAGCCACCAGTGGGTCTTCCCAGACCAGTATCTCAGGAGA
+
CECGECFEFEF<DB=GBFFEGGFCFDGEDA;<2G>BGFAGG?AE?)FDFFCAFFFECDGF:GGDD5DB?DGGDFFC<F?AD7FG<CG9E?
@F300002579L2C001R0140251836/2
GGGCACCTCTTGCAGGCCAGGGCCAGCCCCGGGTGCCCCCCAACTATGAGGGCTCTGACATGGTGGAGAGTGAAGTCAGAAGTCGGATCG
+
FFFFFFGFFFFFF9FFFFFFEFFFFFFFFFFFFEGFFFFFFFGFFFFFEFFFFFFFFDFFFFFFFF<DAF?FFAFFBFF<FFEEFFFEFF
@F300002579L2C001R0210662661/2
GCAGGTGCGGGCCGCTGTGCGGGCGGCGGGGCGGGGACGCGGCGCCCCGGGTTAACTGAGTCCAAAGTCGGATCGTAGCCATGTCGTTCC
+
GGFGFFFFFFFFFGFFGFGFFFFFFFBFEEFEFEFF:DFFGFFGFBFFAFFAFGBFGFCGFGFDFFGCFFF57>C?FF@FFCGG@EEFFF
@F300002579L2C001R0070398996/2
CTGCTGCCGCTGGCTCTTCTCTAGCTCCACAATGCTGATCTGCAGGAGGAGAGATGGTGTCAGGCCCGCCCCACCGGGGGACCACTCCAG
+
GFGGGGFGGFFGFFFFFFGFGF;GFFGGGGFFFFFFGFFG@GFGEGDFFCFFGCGGF:FGFFGG>FFGFGFFGGFGFGFEFFGFFFGFFF
@F300002579L2C001R0370965276/2
CTGCTTGACCTGAATGAGATGTAGAACGCCCCAGTCCCACCCTGCTGCTGCTCCTCCCTCTGACCCAGACTCCGCCTGAGGCCAGCCTGC
+
GFAFEAFFGFFDFGGGFGFEEFEGFGFGFGGFFGFGFFFGGGBEGGGG@EFGEEGGFGAEFCEFEBCGFEGFEGFDC>FFFGGGGGEGDF
@F300002579L2C001R0290672392/2
GGCGGGAAGGTGAAGAGGTGCGGGCTGGCGTGGCCCCCCGGCAAGGAGGAGGACGAGGCCGGGGGGGAGACGGAGAGGGGCCCCGGGGAG
+
FEFEDECDFDFFCFFEFEEEEF@FFFFFFFEBB7DFFFBC(FEFFEC?E=BDEDF=EFCEEFCEFE22FE8EEEFEEFEFC@FBFBFF8F
@F300002579L2C001R0010003714/2
ACTTCGAAATATGTTTGGTGAAACACTTCATAAAGCAGTGCAAGGTTGTGGAGCACACCCAGCAATACGAATGGCACCGGTAAGATAAAT
+
GGFFGGFFFFGGEGFGGFGFFFFFEFGFEFGGFFCFGGFGFFGFBE@EFFGFFFEFFFGFGGFFGFEFGFFFFFGFCEFFFGFEFFGAFF
@F300002579L2C001R0260895373/2
CTGACATTCGCTACTGTGTCTTGGCGTCCCTGGACGAGCGCTTTGATGCACACCTGGCCCAGGCGGAGAACTTGCAGGCCTTGTTTGTGG
+
FFGFFFGFGFFFGGGF=GFFFFFFFFFFFFFGFFGC9FFFFFFFFE=FFG@FFFEFFFGGGBBFAFFF?FGFFFF@FFFBGFGFFGGFEF
@F300002579L2C001R0100129277/2
AGCCAGCAGCTGTGTGACGTCACACTGCAGGTCAAGTACCAGGATGCACCGGCCGCCCAGTTCATGGCCCACAAGGTGGTGCTGGCCTCA
+
FFGFGFFFFFFFFGAEFFF6FECFFFFFFFC?FGEFFFFFEFF<FFCEF>BFFFBGF>FFBFFCFFFFFFGFF@GFFFFFGFGCFF7FFG
@F300002579L2C001R0140251923/2
TAGGCCAGGCATGGTGGCTCATGCCTGTAATCCCAGCACTTTGGGAGGCTGAGGTGGGCGGATCGCGAGGTCAGGAGATCGAGACCATTC
+
FFFFFFFFEFFFFCFFB=FFF:FEEEGDDFD;EFFFFFFFFEFDEECFFFFBFFFFFFEFF>FF@FEFFDBFGF9::EFEFDF<EFGAFF
@F300002579L2C001R0070399044/2
CACCAGGATCACATCGTAGGTAAGAGAGATCAACATGCTGGAATCTTTGACATTGCATTTTAGGATGACTGTTTCCCGCTTCTCTGCAAG
+
FECECFE8FFFFDFFFEFFECEEFDF;FB@FFFFFFFFFFDEDFCFFFFCFFFFFEFFFAFFF6DFFCEEFCFFEFFFEEFFFFFFFD:F
@F300002579L2C001R0210662686/2
TTGCGCAGCTGCTCCGGCGGCATCAGCACCACCACCACCAGCGTGCCGGCCGCCAGCCTCAGAGCAAAGTCGGATCGTAGCCATGTCGTT
+
FGGGFFFGFFGFFGGGGFFFEFFFFAFGFGFGFEEEBDFCEGEFFFFCGEFEEGE>/F@GFF?GEGFFF:DFD>:FFCEGFDDF@AFFFC
@F300002579L2C001R0370965302/2
TTATCCTTTGTGACAATGGCCTGGGGCTGACTGGACAGGGGTTTGCTCAGAGGCTGCAGAAATGCATCAAGCTTCACTCTCAAGTCGGAT
+
FGGGGGEGGGFFFFEGFGGGFGFGF?GGFFF?GFGFGGGFEGFFFDGDBGFGGGGBFGEFGGGGEGGDFCF@GEGGGFGGGGGGFGGGDE
@F300002579L2C001R0320309212/2
ACACATTCGGCCAAGCTCTTTGAATGCTTCATTAATATCCCGCACGCGTAAGCGTTCTCTGGCATTGAGCAAGAAGTCGGATCGTAGCCA
+
ECGEFFFC>BEFDFFFGBC1FFFCFCFGFDBCFCFFGGE>7FFE@8FFC?EFFFFFFFFGFF:EGFFCF<GFGFFF<?FC3FFF2DFEFF
@F300002579L2C001R0290672415/2
GGGAGGATTTCATGATATGCTGGATGAAATCAAGCAACATCACGGAGGTTGGCTGAGAGTCAGTTTTCTTTACAAGTTCTACAGCAACTA
+
EFFGGGEGFGEFFEFGEFEGEBFGEEGFGFFEFCEEFGEEDEDGFFEAFFEFFEGGEFEGCEEGFEFFBDGDAEFEGEEEEEGEFDEEEE
@F300002579L2C001R0260895387/2
GACAGTAGCCACTCGCTGGCCCACAGGGCAGTCCTCGGGTATGCTGACCGCCGAGTCGGAGGTGAAGTCAAACCGGGGGCTGTTGTCATT
+
GFFGDFGFFFFGFGFFEGFFFFGFGFDFFFFFFGFFFFFFEFFFFEFFGFGFF?>FFEF8FFF@DFFFFEFFFFFFDFFFFF;FGFFGBF
@F300002579L2C001R0100129290/2
TTCCGCTGTCCCATGAGTTTCTTTGACACCATCCCAATAGGCCGGCTTTTGAACTGCTTCGCAGGGGACTTGGAACAGCTGGACCAGCTC
+
G:EEGFFEEFAGFGGAFFFGDGGFGCGFGEEBFFEGFFFGGFG4FEEGFAEFEFEEGGGEDFCEFF>FFGDFFFEGGGFDFFGFFDEGGF
@F300002579L2C001R0010003731/2
TCCGGGAGGCACGGCCGCCGCAGAGATGAAGAGGTTGTGGCCATTCTTGAGGTCGAGCTCGCGGTTCCGGGCCTTGGCGGCCTTGCCGCT
+
A@DC=88CB?CB@,<CC7:A;F<B7BD>>986@3,7/=)A*CD??;;EC*;=,,F5=,<4@7FE.(EC=AD8C=1CE:8A:3<B>+D>@@
@F300002579L2C001R0140251968/2
ATTCCATAACTTGATGGAGTCCTGTCCCTTTCACGGAAGAAAATGGACTTAAGCTATAGCTTGCTGGGAAGGAATCTGGAACTGAAGACC
+
FFFFFFFFFFFFFEFFFCFFFGFFCFGFFFFDFFFCEFGFFFFFFFEFGGFFGFFFFGFG<FFFGFFFEFGCB<FEBFFFFFFDFFFFFG
@F300002579L2C001R0210662694/2
ATCGCCCTGAACGAGGATCTGCGCTCCTGGACCGCCGCGGACACGGCGGCTCAGATCACCAGTCAGAAGTCGGATCGTAGCCATGTCGTT
+
FFFGGGFGGGFEGFGFFFGEFGFFFGFFGFFFGGFGGGFFFGFGFGFFGBGFFFCFGG@GGEFFFFFGGFGFFF?GF?FGEGGFFFGGFF
@F300002579L2C001R0370965328/2
GTAGTTCCTTATGTAATGTTTTTTGTTTTTTATTAATAGGATCGAACAGAGGCTGCAAATAGAATAATATGTACTATCAGAAGTAGGAGA
+
FDGFFFFFGFGGAFFGFGFGFGFFGFGDFFGFGGGBGEF;FF?F;GFFFFFFFGG1FFFDGGFGGGEGGFGA>FGFDFGFFGF7GBF;G)
@F300002579L2C001R0070399052/2
CTCTCCCTATATGACAACAAGCTTCAGACCATCGCCAAGGGGACCTTTTCACCTCTTCGGGCCATTCAAACTATGTATGTAACTCTCAAG
+
FF@F@FFFFFEFFFFFFFFFFFEEGFFEFFFFFEFGEFGFFFFGFGGFFFFFFFFGFGGFGFFEFFGGFFGFBEFFGFEFGFFFGEFGFF
@F300002579L2C001R0290672432/2
TTCAACAGCAGCAACAGCAGCTACAACAGCAACAGCAACAACAACAGCAGCAGTTTCAACAGCAGCAGCAACAGCAGCAGATGGGCCTTT
+
GGEGFEGEFFEGGECFEGGGGGGGEGFFEEFGGGCGGEFGGDFEEGDFGGGGCFGGDEFAGEGFDGGFGGFGEGGGEGDEFCGGGGDFFG
@F300002579L2C001R0320309312/2
GGTGAAGTCACACTCCACAGGGCTGCTGCAGTCAGAGCCCACAAAGCCACTGTCAAACGTGTCCATATCCAGGCCGGCCAGGGGAGTCAG
+
EGFEFGEFFEFGBEGGGFFFGGFEEGAFFFEGFGEBEGGEEGFGFAFGEFGDGGFGGFFFCGFGBGDGGGDFGGGGGGGGFGFEEGC?ED
@F300002579L2C001R0260895394/2
GGCTGGGGGGCTCGGCCTGAACCTCCAGTCGGCAGACACTGTGATCATTTTTGACAGCGACTGGAATCCTCACCAGGAGAGAGANNNNNN
+
FFDAA1>9GB?AG9EG45G5<<AC<EGB<E:6FG;9;F=FA;G+EDEE@EFB=DFE<D@C4E6FG.5FD4A4/G@ECB=8@7B/CA40DA
@F300002579L2C001R0100129291/2
GGCACATGCAGAGCCTCCAGGATGCCCTGCCATCCCTCCAAATCCCCAACCCCCACAGGCACGAGCCCCTCACCTGTTGATGGAACTGAC
+
EF;F?@FFFFBEFF<GF@FEGF?GBAGFDBFGFFGFGEFF<EF;GGGAAFGFFG@F?BGFFBEFFFEDFFGFFFF@FFEFAGFB5)GFGA
@F300002579L2C001R0010003753/2
AAATGCAAAGGGAAGGGATGGCCTCTTTAAGCCAAAGCTGCCAGCAGCTCGGACCCCTACTCGTTCACAGAGTCAGAAGTCGGATCGTAG
+
BFFGGFGG@GFFFFGGFFFGFFFEEEGEGFFFGFGFGFEEGFGEFFEGFGGFBFGFF@FGFGGFGGEFFF=FEFEGFFFFFGF:FFEFEF
@F300002579L2C001R0140251969/2
TCATTACAGAGTTGTTCCACATCATCTGGAACCACTGGCCACAGATGTTTGCGACTATGCCTCACAGCATCCCAGTTGTGACATTTACGT
+
FEEFEBFFDFFGGEGFGGEFEGGEGGEEFFGGGFGGGFGGGGFEFFDGFGBFG=GCEFDGGBGEEGGFFGGBEFEGAFFGFEEGGGEEGG
@F300002579L2C001R0100129292/2
ATGTACTGGTGCAGATCCTGTCCCTGCTGGATAACCTCAAAGGTCATGTTGTTCATGGCTAGCTTCCGTTCTGTGTGGCGCTGCAGCCGC
+
GDEFEGA<GEEEA;?=EEFE?EDEEEGGEFGDEEFEEEEBFEGADFFEFFDE;EG;GEGGGFFE@EEDBGDEDFEGDEFFFGEFFEDEFE
@F300002579L2C001R0070399115/2
GAGGTCCTAACCAAATCAAACAGTAATTGCCCTACTCTCACCTCTGAAATATCCTCCGGCTGAGTATCTGCTGGTTCTGGTTGATCCACT
+
GDGFFGFFFFAGGFFFFGFFFFFGGGFFFFF>EFFFGFFGFGFGFGFFFFGFFGFFGFFFFGFFGFGGGGFFGFFGGFGEFFGFGFFFFF
@F300002579L2C001R0370965356/2
TCTGCTGCCCTGTCCCGCACAGGACTCTGCACTCTCAGGGCGGGGGGCAGAGGGGGCGTAGCTCCTTCAGCAGCTGCTCTCCTGGGACGT
+
FFGGFGFFGGGBFFFGGFFFFGFGFAFFEFGF@GFGGFF>FGFFFGFGGGFFFFFGFFAGGFFGGFGF;FFFGCGFGFFGFFGFGFFGGB
@F300002579L2C001R0210662715/2
TGCCCGCTCTCTTTGTGCTGGCACGGGGGTTTTCGGCTGTGACCAGCCTGTTGGGCTCAGATTGTTGGGGCTACTGGACAGGGCTGAAGG
+
FGFFGGGGFF@FFFGFFFFFFGFGGFFFFCFGFFGFFFGFGDFFGFFGFFEGGFFFGGEGFFFGFGGFFGGGGDGGFFFFGFFFFFCGGF
@F300002579L2C001R0320309316/2
ACAGCCCGTTGCGCGCGTGCGGGGCGATGTGGTTGGTCAGGTAGATGAGACCGCTGCGCTGCTCCTCGTTGTTGCTCTCGGTGTCCGTAG
+
FFEEEEEFDFFFD@FFGGFEDEFG@0GBFFGFBFBFEEDGB=BGDEGAEEB;FEFCCDCFG?GDG@@G@CG;BD<EBGDDFEGF<@F?=G
@F300002579L2C001R0140252074/2
TGGACAAGCTCATTCGTGCCCCTGACTCCCTCAAGACCCTGGCTGACTTTGACCCCCGGTGAGTTCTATGCCCTCTGCCCATGATGACCT
+
AGEFFFFGFG9GGFGFFGFGGFG?EFFFGFGFGFGFGFFFGFF@GFFGGGG<GFFGGFFGGFGFGGCGFFGFFGGFGFGFGGECFF>FFF
@F300002579L2C001R0290672519/2
GTGGTAGGCATCTTGGACGTCAATGACAATCCACCTATATTCTCCCACAAGCTCTTCAATGTCCGCCTTCCAGAGAGGCTGGGCCCTGTG
+
FEFFFFFFFFFFEFGF>D)EFFFFFFFFFFFFFFFFF9GFFFFFFFGFFD>FEFEFFFFFFFFCAFFDFFFCEA?9CF=FC&F>FEFCBF
@F300002579L2C001R0010003773/2
GGGTCCGGTGCGGCGTTGTGCTCTCTGTAACTGCGGGGAGCCCAGTCTACACGGGCAGCGGGGGCTACGGCGCTTTGAGTTGCCATTTGA
+
FEE1FFEFFFFFFFFDFGFFFFAFFFGE:EFEFGEEEFBEF=FEGF;FGFEFFEFFEFFFEE4GFFCFFCFF@DEFF9F3FGF<FGFGFB
@F300002579L2C001R0260895414/2
TATCTTGAGAAGCCAATGGAGATTGCCCGGATTGTGGCCCGGTGCCTGTGGGAAGAATCACGCCTTCTACAGACTGCAGCCACTGCGGCC
+
?FFGBFGD:5FEGCGAEEFFFECGEGCEFF>>FFFGDDGF=B:FGFF;FCAG@DG@F@FGG@EGDGEGG@EE3BD7E:EFGFE@FGFDFG
@F300002579L2C001R0100129322/2
TGAGCCACTGCGCCTGACCAACTTTTCCCAGTTTCTCAATGAAGCCATAAACTTTCAGATCTGATAGGAAAAAAACAGGGATATCAGGGA
+
EADEBEEE@EFBEF?D9GDCFE?;BF9GGG@6DD?@EEFG@AFFGFGFBEGAEDGCFE8=FAGFGEGCF=E>EGDEGFGEA@FFACE5GF
@F300002579L2C001R0070399142/2
AGGACTGGCTGACTCAGCACCAGAACCCTTGCTTCTCCTTCAAGGCAAATTCACATGGCGACCAAACAGGGAGGACAGAGCAAACTGGAC
+
FFCEFFFFFFFFFFFFFEFFFFFDFFFEF@FFEFFEFFFFFFFFFFFFFFFFFFFFFDFFDFFFCFFFFFB>FFEFEFEFFFFFDDFE=E
@F300002579L2C001R0140252111/2
GTTTCTTCACTGAGTTTCATTATTTTCCTTCATCCAGGTGACTCTCTTTTCTGTACTTTCTCCTCTTCTAGATTCTGATTCGCAACCGAG
+
FFFFF@FFFFFGFFFGFFFFFFF@GFFFFFGFFFFGFFFGEFFFFFFFFFFFFFGFFFGFFFGGFGFGGGFFGFFFFFFGFFFFGFGF;F
@F300002579L2C001R0290672578/2
CCGCTGTGTGTGTGAACCTGGCTGGAGTGGCCCCCGCTGCAGCCAGAGCCTGGCCCGAGACGCCTGTGAGTACCATCAAGTCGGATCGTA
+
FFFFGGFFF@FFFGFGFFFFFFFFFEFFFFFFFFFFFFGFFFFGFFEGFGGGFGFGFFFFDFFFFGFGEGFGGFEFFAFGFFGFFGGGFF
@F300002579L2C001R0320309343/2
CAGCAAACTGTGAGGCAAAACAAAACAAACCTAACTTGTGCAAAACCCAGAAGCTTCATATACCAAAATACATAGTTAACCAAAAAAACT
+
FFFFFF;FFFFGFFFFFGFGFG=FFFFFFEFGFFFFGGEGFFFFFFFFFGFFF;DFFFFGFGFFGFFFCGFFFGFFFGFFFFFFGGFFFG
@F300002579L2C001R0210662723/2
AAGCGCCGGCGCAAGCCCCCCGTCCACCCTCACGCCAGACTCCCGGAGGGGCGCGCGGCCGCCGCCCATTGGCGCCGCGGTCCCCGACGT
+
3DB;4?>A4<A;D2A@=E=CC?%:CB@DBA;6<A<CC79,C=D:-<&B<@'A<6?C55,@)?D=>CD.:6;@:A?;9(@A6CB8E8+>3D
@F300002579L2C001R0370965391/2
CTTCTCAGGGGTCCCTCACCTGCCTGTGGCAGCTGTGGAGGGACCTGGGGGGGGGGGGGAGGGCTGGGGAGCCCCCTCCCAGCCAGGCGG
+
AG?7.GFB;<C+1D9F61488E;>:A8<5@BEFCBF/8,>:(B6<;9G2AE*F3<?4G@2D=G04DFD?AG(CG.;@1<:+G=8*.F0')
@F300002579L2C001R0010003789/2
TGGCCTGCCCCAGCAGCAACCACAGCAGCAACTCCAGCCACCCATGGGAGGGATGAGCCCCCAGGCTCAGCAGAAGTCCAAAGTCGGATC
+
FFFFFFFFFFFEFFF<FCFFFFFFFGFDFBFFGGFDEFFGFGEE<GECFFFFCFG>GFFGFF5EFGDGFFFDFEEG:GFGGEGDFFF2BG
@F300002579L2C001R0260895430/2
TGCACGTGGGCCATCTGGCGCTGCGTCTCCGCTGCTCTCTGAATCTGCATTGCCATTTCCACTGCTGCAGGTGGGGGCCCTGGAAGGGGT
+
FFFFFFFFFFFFFFGFFFFFFFFFFFFFFFFEFGFGFFFGGEGG@GFEFFFFFFFFF>FGFFFFFFFFGFFF@FFFEFFFFFFEFFEFE9
@F300002579L2C001R0100129349/2
TCCATCCAGGCATGCAGGAGCACTGTGGGCGGCCCGAGGCCTGGATGTGGCAGCGGCCCCTTTTGGAACAGAAGGAGGGAGGACAAGGGT
+
FBGGAFFFGFEFFEFGFF:G?GEGGFFGGFGFFFFBEFF5GFGFEFFEFFGFG8FFFFFFBFEFFADFEB1>FFGB=EF1DFD@FAFDF9
@F300002579L2C001R0070399187/2
CAGGGTCCTGCGGGTGGCCGGAGCAGGCCAGAGCGAGCGTGGGAGGACTGGAGGTTAAATTTTATTTGCTGTCACTTCAGTCCCTCCTCT
+
AFFGFFFFFEFFFGFFFFGFFFFFFFFFFFGFFGFFAFFFFFFAFFFFFFFFF>FFGEFFFFFGGFFAGFFFFDFFFEFFGGFFGFFAFG
@F300002579L2C001R0290672695/2
TCACAGTCCTCACAGTCGGGGCTGCAGACTGTCTTGCTCTTCACAGGCAGTATAGGGGAGTCAGAGCAAAGTCGGATCGTAGCCATGTCG
+
GFFFFFFFFFFFFFGFFFFFEFFFFFGEF?FFFEFFEFFFFFFFFCDFFEFGGGFEEFDFFFGFCFFFF;FF@FFFFFFFFFFFGFEFGF
@F300002579L2C001R0140252156/2
CATCACCGACACCACCAACCTGAGCGCCCTGGCCAGCCTCACGCCCACCAAGCAGGTAAGGTCCAGGCCTGCTGGCCCTCCCTCGGCCTG
+
GFFGFFFFBGFGFGFGGFGFGGEGFGGFFGGFGFFCGFGGFFGFGGFGFGFFFEGFFGFEFGFFFGFFGFGFGGGGFGFFDEGG@EGFGB
@F300002579L2C001R0010003797/2
GGGGGGAGGGGAAGGCTGTGACAACTGCATCAGCCACGGCTGGGCTGACCCGACTGAACTGCCTGATCTGCCTCCGCCAGGCCGCCTGCA
+
FFFFFFFFFFFDFGFF?F@FFFFFFFFFGFFF@FFGFFFFFF=FFFFFFFFFEFFFDFFFFFFGF6FFGFBFFFFFFFFFFEFFAFFECF
@F300002579L2C001R0210662796/2
TGATCACTTGCTGAATTTAAAATCATCATTAATTGTTGGATAGTGTTCATAACAGTCCTAGAGGGGATAAAAATAGGAAAATGTGTTAAG
+
FFFFFF9FFFFFFFFFFFFFFF<FFFCFF:G:FFFFFFDFGFFFFFFFFFFFFFFFBFFFFFFE?FFFFFFFFFG9EFFFFFCFEEFG<F
@F300002579L2C001R0370965397/2
GGACCATCTGCAGCAACTATACGAGCCTGGGGCTGTCCAGTTACCCCAACGGCTACCCCTTCCTCTTCTGGGAGCAGTACATCGGCCTCC
+
8.@=:EC?@<C9GFFE@FEDFG=EAE;DFCCA6CE@FA8EE@F=6:F>AED;9F<=EECF8ECD?DG:DE63@-1.<:?FF1DCD@D;GA
@F300002579L2C001R0070399190/2
TCGTCCAAGGTTCAAATAGGACTAGGACCTGTAGTCTGGGGGGATCCTGGCTTGACAAGAGGCCCTGACCCTCCCTCTGCAGTTGCGGCG
+
FFFFEGGFGFFFFFFFEFFFEFFDFGFGGFF>F?BFFGFEFFFFFFFFFFFFFF;FFFGDGFFCFCF<F>GFGGFFGEGFFC<:DE>FFF
@F300002579L2C001R0100129360/2
TTCCTCAAGATGGCTAGAAACCCGTCCAACGCCAGCCAGGCGCCCTCTCTCTGGCATGCCTGACTCAACCCTCTTGGCGCTACTCTCACC
+
ECDEEAEEBFGBFE?EE?<ECEGEGEG>GGD@EDEDEDCGFCGFEEE;:E>ECFEDGEAEBDD=BAGGEEEED>GEGAEE<FDCGCF<ED
@F300002579L2C001R0260895443/2
TTCACCAGGGGCTGGCCGGTGCGCCTGGCTCCTATTGTCCCTGCAGAGAAACACACTTGGGGTCACCAGGCCGACCCTGAGCCGTGCTCC
+
EEEEEEEBGFGGEEEFEEFGEGEFGEEGFEGGEDEEEGEEEEDFGEEDGGGFEDDBEEEGEFGDDGFGEEGBEGEGEEDEEGEEGDBEEE
@F300002579L2C001R0320309550/2
AATGGGTTTTAACTATCGTGTCTTATAAGAGCTGCATGAAAATGTTGATGTGTCTTGCATAGGTGGTGCCAATGGCGTTACAGCCACCAA
+
FFFFFFFFGFGFFGFFFGFFFGGFGFGFFAGFFFFFFFEFGFFGFFFFFGFGFFFFGFFFG>FCGF:GDFEFFFF<FDCFFFFFFGFGFF
@F300002579L2C001R0290672742/2
TAAGTGACTCTGTAGCTCGAGAACATCCCTTTGTGCTCACACAGCATACTCAAGAAAGGATACTCGTTATATAGTAGAGAGGTGTCATTC
+
FFG@DEFECFDGGACFEFA0B<1G@;EDBFEEDACCCEEEEF@;AEEBEBD>A6?DA8=DEEEDE;GB>E>A;G>?E>>1C@GE@FEAAB
@F300002579L2C001R0140252203/2
GCAAGCTACCTGGAAGGTGGCCCCGTCTGTGGGTTCCAGTGTGTCCTGTGATGTGCTGTATGTCCGTGTGGCCTTTCAGATCAGCGAGAC
+
FFFFFFFGFFFFEFFEFEFFEEFFFEF=F<FCFDFFFFFFFFFFF:FEEFFFFFFEFFFFFFFFFFFFEFDEFFFFFFFFFFFF>F7FAF
@F300002579L2C001R0010003880/2
ATTTTTATTAATACTATTATTTGTGCAGCAAATAGCAAAAAAGAAACCTAACAGTCTCTCAATCACAACTGTATTTATATTCTTTCACAA
+
FFFFFFFFFFFFFFGFFF?FFFFFFFFFFFFFFFFFFFFFFFFFFFFFFFFFFFFFFFFFFFFFFFFFFFFFFFFFGFFFGFFFFFGF@F
@F300002579L2C001R0100129402/2
GCTGTTCTTTTTCTTTTGGCCCCATAGTTGGGCCACAGCCTCGGAGCGCAGGAACTTGAAGACGCCTTCATGCCGATTCTCCCACAGAGC
+
G/GFG?GFFGEGFGGGFEGAGGFEDFEGFEGGFGGCFGF?AFEF:F1GGGAFA<FECDFD@FFFFCGGG;FDFG7F8?BF9GFGGG<ADG
@F300002579L2C001R0370965427/2
CTTTTCTGATGACTTGCCTGTCATTCTGTTATCTTTTGTAGGATGGATCTTTATTTCACGAACAGTCCAAGAAATGTGTCCAGGCTGCGA
+
E<?BGCGD;EFDAGA>?GGB,FF<=GEED=GE8DDDEDF;GEAG</EBD;E?DE<GBDG>GGGF3F:FBEG@ED>?*BAGGF>2AEE8GB
@F300002579L2C001R0070399208/2
CCCCCAGCACTTTCATGCAATCCCTTCACACTTCTCTTTTACGAGGTCTTTTAGCTGTCAAGGCTGCTCCTGAGGCTCATGTACAAAATT
+
FFFFFFEFFFFFFFFFFFFBFFFFFFFFFFFFFFFFFFFEFFFEFFBFFFFF?FFFFFFFBFFDFFFFFFFFEFFDFFEFF6FFFFFFFF
@F300002579L2C001R0260895563/2
CATGTAGGGGTCCGCCAGGACCGACAGGAAGTACTTGTGGCCGTTGTCCTTCACGAGGTCCGCTTGGCACGACTGGACAGAAAGAGAACT
+
GGDEGFDEFFFGDEGFGE@FFEEFGGFGGGGFEEEGEEGGGCEFGE@GGGGEEGFFAGFBG0EEECGGDDGFDDCGGFEEEEDBGGGEBE
@F300002579L2C001R0210662810/2
CTCAGGGTATGGGTCATCCCAGACCTGCAGCACTTGGGCCTCATCACACCTGGCAAAAGCAGAATGTGGCTCAGAGCTACAGGTANNNNN
+
?E>@959E9><1:F9;=F9?<?7E:E;@79E7>EB/(32GEA2GA6=3<8E=6;>?GCCD;GG?G8F=7<GGG5C.?>AE<AFB=>GA4G
@F300002579L2C001R0320309602/2
ATCCACATGGGCTGCCACGGCTTCCGTGATCCTTTTGAGTGCAACATGTGCGGCTACCACAGCCAGGACCGGTACGAGTTCTCGTCGCAC
+
DEFFG@EE9?DFFG?BCFGFFFC?EGFGEEDE<DGFEEFAGFEFFG@AGFF>;9GGFFGDFGEGFECBE@CCEG?DFG7GFD@EFDGFGF
@F300002579L2C001R0140252252/2
GGCTCTCAAGGGGAGGCCGGGGGCTGCCGGGCCTGCCCTACCTGTGGCACAGAGGGCAACGAAGGTCTGCGCGTGTTTGCGGAACGTTCA
+
FFFFFFFFG?@FFEGB@GEFFFFCCGFDF@@FGFDF;GDEF=G8=E:FGFFF0FDBFFFFD?BDFFAFF7>BFDF<=G@A@CB>GGCEAF
@F300002579L2C001R0100129428/2
CTGGGGCAACCCGGACTTGTCTGCCATCTCTTTTATTTGCTCTTCACTGGGGGAGTTGTTAATGTCTAAATATTGCCGCAAGACTCGGAG
+
77FEF@/2=E6;C)AFB4F:(>=DFFD4?FF=FFFCF>,FF/D:FGFDFDEA9EFCBF>C==E3>F'9E6CE=7@F,1FCF:FEFC;E5A
@F300002579L2C001R0010003887/2
TGTAGGGACTAGGGGACACGTCGCCGCCCCGCTCGTAGGAGCTGTGGCGGCTGTAGCTGGGGGGGCGGCGGCGGCTGGTGGGGCCACTCG
+
GF?FFFFFFFGFEF0GAGFFDFFCFGFFAFFF<FD@GEFBFFGG8EFFGF@=F/?FFFEFFFF&FFEF(FF&F6?-C'0AEFF('18)=5
@F300002579L2C001R0370965441/2
CTGAACTGTCGCCAGCAGCTAAAACAGGGAAGCGAAAAAGGAGTCAGATGCTGTTTCGAGGTCGAAGAGCATCCCAGTAATGGTTGTCCA
+
GDEFDEEBGG=DEEAEEEEEDFEB@E@GEFDGFGGEEGEGEFBEAFEGDDGDEGEGDGGGFCFGBEGF@FEEGEDAAFBEGEGGDEGFDD
@F300002579L2C001R0290672758/2
GGGCGGCGCGCCCCCAGATGACCTCCTGCAAGACGTGCTTTCCCCCAACTCCAGCTGCGGCAGCTCCCTGGTTGGGGCAGCCAGCCCCGA
+
C;EF7A1A>8E:GG?EDF?7=FFFF>FF8DA0<F:3FFF9FDFF1G,FB;>F9DF??7FF,DFC;9C7:'F,6FD4FF);*F5@3F>&7*
@F300002579L2C001R0070399212/2
CTGTGCCTGAGGAGCCATGCTTGTCCCCCCAACCTGAGGAATCACACCTGTCCCCCCAGTCTGAGGAGCCATGCCTGTCCCCCCGGCCTG
+
GFGFGGGFGDGFDGGGFGFFFFGFFFFFFFFEFFFFCFFFEFFFFFFFFFFEGFFGFBDFFGG=FE3FEFFFCFF<E3AFFGFG1FDFF<
@F300002579L2C001R0140252274/2
GACCCTGCCCCGGGGGGTACTGCTGGCCTGGGTCCCACCCCCAGGAGCTCCATCACATCAGGACAGAGTGGGGGGAGATGCAGAGGGCTG
+
FFGF<FGFFFFFFFFFFFGFFFFFFFFFFFFEFFFFFFFFFFFGF:FFFFFFFFFFEDFGFFFFGDFFDFEFDFFFFEEFEFF?FFFCFF
@F300002579L2C001R0210662825/2
ATCTAAGTAAAAAAAAAATACAGAAAAGAGATGATTTTTTAAACCTGGCGTCTGTCCACACTATCCTTTTCTCAAAGTGGTCCACAGTTA
+
EGGEEFGFEGEEFGAGGFGEGGDGGEGGG@GGEGGFFGGGGFFGGEGGGGFCGCDFGDEGFBGGCGDGGFDDBEF?D<GFCBBEEFFDGB
@F300002579L2C001R0320309604/2
CCCGTTAGGATATGGGCGAAGGCATAGCGACGAGTGATCTTCAGAGCAGGATGCTTCGGCCCAAAGACATCCAGAAGGAAAGCGGAGAGA
+
FFGFEFFFEFFGFFFFFFFDFFFFGFFFFFFFFFFFFGFFFGFFF>FGFFFGFFGFFFFFGF>FEFFFGFFFFGFGFFFFEEFFFFEBFF
@F300002579L2C001R0260895577/2
GTGGACCATGCCCATCAGCTCAGTCAGGTTTGTCCCTCGGGATGTGCCTCAGTCAGAAGTCGGATCGTAGCCATGTCGTTCTGTGAGCCA
+
EFAFFGGF@EGGFGGF=A@FGGGFFFGGFFGGFFEAEEGFFFGEGEFGAGFFGGFGGFEFFG?@GGEFFGFGFGGGEFGFFEFGG9GA@A
@F300002579L2C001R0100129465/2
AGCTGGCTGACTTTGGCCTGGCCAGAATCTACAGCTACCAGATGGCACTTACACCCGTGGTCAGTAGAAAGATGGTACCAAAATGGGACT
+
GEFEEGFGGEEGEEEGEEEEDGCCFFAAEEEFDEFFBCEEEGEEEFEEEEEGDDBA1FAGGB@?EBF@EEEAGEAG?ED@GD@AFFGG@D
@F300002579L2C001R0010003888/2
TCCAGCCCTGGGGGCCTCCGGGCCTGCAGGTACTCCCGCAGGTTGCCCTTGGAGGCATACTCCACGATGACATACAAACTAGTANNNNNN
+
GEFGFFFGEEGGEGFGEFFGGEGFBEFGEFBGGCFGEBEEEFGFGGGEEGEGAGGGEFGGEEFFFBDGEFGFGAEEGGFEDFGDFGFEGG
@F300002579L2C001R0140252372/2
CCCTTGTTTTGCTTTCTTTAGCTTTCCTCCGAGGATTATTTTCTATTCTGTCCACTTTTTTCTCCCATGCCTCCATGAGCTGATCATAAC
+
GFFF@FDF@FFGFGGGF>FFGFFGFAGGGGFFFFFFFFFGFGFFGFFFEGF@FEFFGFFGFGGGGFFF@EFGFFGFGFFGFGDGGGGCFG
@F300002579L2C001R0290672761/2
GAGGACTACCGCAGCTACCGCTTCCCCAAGCTCACGGTCATTACCGAGTACTTGCTGCTGTTCCGAGTGGCTGGCCTCGAGAGCCTCGGA
+
FFGGFGEBFGGGGAFAEGGGGGEFGGFEGGFEGEFGFGGEDGEEEGFEFEGEGFGDFGGEGEGFFFG?GFF=GGFEGF?DFCFCECFGGB
@F300002579L2C001R0070399247/2
TTTAGGATCAACCACAGGTTTGTCTGCTACCCCCCCTGCCTCATTACCTGGCTCACTAACTAACGTGAAAGCCTTACAGAAATCTCCAGG
+
FGGGFFFGGFFFFEGEGGCGFEFFGGGFFFGGGGFGFGFFGFFGFCGGGGGGGGGGGGFFGFFF@FGFEFGFGGFGGGEFGFGFEGEGFF
@F300002579L2C001R0370965445/2
CTGCTGCAGCTTGATGACCTCGTTCATCAGGAAGTGCGTGAGGCCCTCGTGGCCTTCCTCCACTGTGGAGAGGGGGCACCCAGTCAGGCC
+
@GFGGGGDGGEFGC@CFDFGFFGGCFFFGG9FGGFBFC8EGFFFGFFFGFGGFFDFFDFGGEFD@FDC?G?FEDEEFGDAFFGGG>FGDF
@F300002579L2C001R0210662858/2
GGAGGGAGAGGAACGCGGGCCCTGAGCCGCCCGCGCGCGCGCCTCCCTACGGGCGCCTCCGGCAGCCCTTCCCGCGTGCGCAGGGCTCAG
+
=F8BCE=?.@B>A9FCFED5F>F>4E71EEFD0DFC=>E41FE@EEEA1?B;;>FF7F6D,FC+<F?E5;F@F?8@?F@6F6FFE4=FB5
@F300002579L2C001R0320309607/2
CATCACTACTCATGAGTTCTGTCTGTTCTAGAATTTCCCGTAAATGAAATCGCAGTCTGTACTTGTACATCTGCTTAACATTATGTTCGT
+
FFFGG?GGFGGGGGAGFFF@FFFGGFFFGGGFGGFFGFGGFGFGFFEFF@FFGGGFFGGFFFFGEFG>GFGGGFFFFFGGGFFGFFGGFF
@F300002579L2C001R0260895625/2
TCCTCCCAAACTTGCTCAATGTCCTGTTGCATACCGTCTAAATCAACAGGGGCTACTTGAGCAACAGAAGTTTCAGGTGACTGAGCCTGA
+
FFGFFFFFFFFF?FFFFG>FFFFFFFFFFFFFGFFFFFGGFFFGGFFFFFFFFFFFFFF?FF>FFFFFFGFFFFGF?FGCF@EDFFFFF@
@F300002579L2C001R0100129625/2
GGCGCTCCTCGGCGGAATCCCGTAGCTTCCCTACGCATGCCTGCTTCTACAAACCCACAAATGGACGTTCAAGTCGGATCGTAGCCATGT
+
GFFGGFFGFFGGF?FFFFFGGFFFGGFGGGFFGFGGGGEFGGGFFGACFGFGFGFFEFGFGDFFFDGDFFEGGFGFF:FGFFFGFGGFFF
@F300002579L2C001R0010003911/2
CCCGTTCCTACCAGTCACTATACCTGCGCCACAGCAAGGATTGCCACAGTGAGGACAAAGGAGAGTGACCAGGTGAGCAGGTGGAAGTAG
+
FFFB9FFEFFFFEF>FF>FFFFFEFDAE=FFFFFDFFBEFF9FEEFFEFFFBCDDEFFD=E+;=EEFAFFFBF>FFFFFFFEF*EFFCFE
@F300002579L2C001R0140252406/2
GTGCCGAGCCACGGGCAGGACAGTCGCAGGCGCGGCCGGCGGAAGCGAGCATCTGCGGGGACGCCCAGCTTGAGCGCAGGCGTGTCCCCC
+
FF=FFFFGCFF=FEFBFFFD?FFFFFFFFAFFDFCF-DFEFF8DF==DFCCFCFGFFFFF)FGEFFF8FFEF2FFFFEFEE<FF?EEFFF
@F300002579L2C001R0290672804/2
ACCGCGGGCTCCGGGCAGGGCAGGCGCTCCCGCAGCTCCAGCTATAACACAAGGGAGAGAAAGCAAACAGGTAAGTCGGATCGTAGCCAT
+
E7FFFEFFC<BFFFFFEFFFDCFEFF89FFFFFDFFFFFAFEEFFCDFFFDF?=DFFEDEF>FFFEEEFFDBFFCCEEB1FFD5DFFFF<
@F300002579L2C001R0070399279/2
CAGCCCCGCTAGGCCTGGGATCTGGCTGCATGGGGTTCCAGAAGATAAGCAACACCACCACCTCTGACTCTCAAGTCGGATCGTAGCCAT
+
GFFFG>EFFFFGGG?FFFFFGGFGFFFFFGGFFFGFGGGFGFFAFFGFFFGFGGGFGGGGFFGAFFFGGF@FEFFFFGF<FGGFFFFGFG
@F300002579L2C001R0370965481/2
AGGCCCTCGCCCACTGCAGTGAGGAGGAAGGGACCGCAGGGGACTTTTAGGGGAGGCCCCAGGTCCAAGTGAACCAGGGAACTGGCTGTG
+
GDGGGEGF@CEFEGGEEB@DEGCGGFFFGBGFFEGDGFFGGGFCF@GFBDG=BGGEGFBEE@GFGCEAADE?FDFE:BFE?CDG9EGD>D
@F300002579L2C001R0210663015/2
AGATGTCTGGGACTGAGGAAGCAATTCTTGGAGGACGTGACAGCCATCCTGCTGCTGGCGGCGGCTCAGTGTTATGCTTTGGACAGGTAA
+
FGFGGFGGGFFFFGFFGGFFGFGGFGGGGFFFGFFGG<GFGFGFFGGGGFGFFFFGFGGFGFFF@FFGF@FEGCFFFGGFCFD<E@GCFD
@F300002579L2C001R0320309674/2
TCTGCAGTGCATCTTTGAAAGCGTCGTTAACTCCTCCACCACCACCGCCGCCACCACCGCCACCAGCACAGGTAAGTCGGATCGTAGCCA
+
EEEBBGBGEEEEGEEEEFFFEGEFFEGGEGFEFFEEEEEFEFFEEEEFEEEEEEEGEE@FEEFEDEFEDEDFGEEEFFEFDDFBFBEGDD
@F300002579L2C001R0260895721/2
TCCGCCCCATTCCCTGCCCTGTGGCCCACCGTACATGATCTCCTTGTTCCGCCGTGGCCCACCAAAGGGGATGAAGGGCAGGCTGCCNNN
+
AFFFEEFFE=EFEFFFEFFFFCFEEEFEFEE@FE>BF8FFFEFFFE9FEFFDDFEFF:AFFAEFEFFEFEFFAEDEBEDEFFEDF=FFFE
@F300002579L2C001R0100129653/2
GCAGGGGTCGGGGTCGCACTCATCGATGTCCACCTCGCAGTGCGTCCCCGACGTTCAAGTCGGATCGTAGCCATGTCGTTCTGTGAGCCA
+
FFFFF;DFFBFFF:FFFFFF:DFEFFFGFFGFFFFGDFGEFFFGEFFFF?EF@BFFFF?FF@;AFE8EFFFDFFEFFFEFFFFFF>FFFF
@F300002579L2C001R0010003943/2
CAGCCAACAGCTGGGGGTTGGCGTGAAGGATACTAAGCACCTGTTGCTGCTGCAGGGGAGAGCTGGGAGACCTGAGAGTCCGCAAAAGGT
+
FEGGBGGFGCFGGF1FFGFGFFCF;FGF:EGGFGFEGFGFFGG6EEGFFGGFGF,FFFBGDFGFG=FEFDFFA@@G4GFGGGFF<FFFF9
@F300002579L2C001R0140252413/2
TCAAGGCCCCAGGGCTCCACTGAAGATCCCAGTCTCCTTACCACTTGCACTTCCAGCCGCCCTTGGGGACGGTGAGCAGGGGCGGGGCCA
+
FGE><-GG=;/96AF2GG:94<'4/63+@43G??=F2578@6BF3;GG8/D=98>E.<71/DA@.77G:.GF'3)FFF;-F>)*=:(>1E
@F300002579L2C001R0290672898/2
ACCAAGACTCCAGCGTTGCTGTCTTGCCAGTGCCGGCCCCCGGCCCAGTTCAGGGACAGAATTATAGTGTTTGGGAAGTCCAANNNNNNN
+
EFGDGF;GGEGGFGAGFGFFEFGEGFFFGEFE@FGFGGGGEGCFFFGDFGGEGFFGFEGGEFGEGDGFGGEECGFBEFGGGEG>EFEFFE
@F300002579L2C001R0070399282/2
CCTGGCTGTCATCCATTTTGGCTTTTGGATAGTTAAAGATTAGTTTTGTTGCTTGTTCCCATTTTGCATGTGTATCTTCCCAAGCCTAAA
+
FFFFGGGFFFEF?FEGFFFFGGGFFFG<FFFFGFFFEFFGFFFFGGGFEFGGFFEDFGGAFG@FFGFGFEFAGGGGEGFGFFFGFEFEGF
@F300002579L2C001R0370965499/2
GTTGGATTTTACCCCGGGTTTCAGGGCCTGGTTGGGCGTCTCTCCTGCCAGGGGCTCTGACCCTGTGGGGCACGTGGCCCCAGCCCCTTC
+
<FFGGGEA?=<A>@G@A6FB=AFFGEBDCC@;<GGEFA?FAEFEFFA:EF8BCCDFDEE@DBEBCC@F?GEE?FF?CGBED8>GEEGCBE
@F300002579L2C001R0100129701/2
CTCATTGCACAGGCCTTTCTGACGGCCATCGGCGACAAGAACCGCAGGGCTGTGCTTGCCCTGGAGCAGAAGGTAGAAGTCGGGTCGTAG
+
CFCFFF5FFFFFFGDGFGF?F@FFFFFFCFGECGDFGFFFFF>FFFFE?FEBB6FFFGFF=G@FEF@F(GGFFFGF@FF?6FF(E?FFFF
@F300002579L2C001R0320309742/2
TCGAGTCCCAACCTTCGCCGATGCGTGGCAGGTAGAAATGGTGACATCGCTGTGAGAGAATACCAGGCGTGGTGAGGTAGAAGTCGGATC
+
FGF6FGFFFGFFFGFFFFGFFFGFEFGFFGFFFGFFGFFFFEF>FFFFFF?GFFCFDFFGGGFF?FGFGFFFFFDFGDEFBFFFFFFFFF
@F300002579L2C001R0260895724/2
AGGCGGGGCCCCAGGTTCCCCCGTGTCCCCAGTTGCAGCCCCTGGTCAAGGTAGAAGTCGGATCGTAGCCATGTCGTTCTGTGAGCCAAG
+
GFFGFGFFFDGGGGFGGFFGGEAFGFFGAGFFGG@GGFFFFGGGFFFDGFFFGGFEGEEDGFGGGDFEFGEEGGGCEGF@/FF3FFGFFF
@F300002579L2C001R0210663019/2
AGCTGCCGACTAGCCATTTGGAGCTTCTTATGGCAGGGGGTGAGCAGGCAGAAAGGGGGCAACAGTATCATGGGGACACAGGTANNNNNN
+
FFFFFFFFFFFFFFFFFFFFEFFFFFFEFFFEFFFFD5EFF=EFFDAFDFFFFEFEFFFFFFFF;CFFFFFFEFFEFFFFCFFFDFEDFF
@F300002579L2C001R0010004014/2
GTCTGGTTTCTATGGATATTCAGATGTTTGGCCCTGATGCACTAGCTGCGGTAAAACTCATTGAACACACGTGTAAGTCGGATCGTAGCC
+
GFCEGBGGEEE>B@?FECEBGEEDFEAEGFDCE@GGGFDEFF?@>E<GG@FGFFCEEEDBEGDGGFGEBGE@AFDGF7CFCFFE9?FGCF
@F300002579L2C001R0140252463/2
GCTTCCCCCGGGGCCCCGCAGCGTCCGGCACTCACTGTAGGCGCTGTTCTCCAGGCTGCCGTTGACGCGGCCGCTCGGGAGAGAGANNNN
+
DF=GGCGGFF?D:FFGG4FEFF:BFFFFGFFG?EGGECCDFGDGF>=FFFFFFGDGF=BF>EFD)EEF<FFFFFCG:FEA;DF=C@5G>@
@F300002579L2C001R0290672903/2
TCAGGCTGGTCTTCAGAGGAGCGAGGGTCAATCCCAGGACAGGCAGACAGATGAGAAAGTGAACCCAAGTAGAAGCCTAGCTGAGCCTCA
+
EEBCEFDBEGE@DBED=BFGEA@DEG>G;EEE?EEBB=EEEB;AEEBGAACGC@EFADEG>@CE9@EGBAEFDF?EB;EGE>E2C?E@EF
@F300002579L2C001R0070399323/2
TCCCACTGTGGACACCTCGGCCCAGGCGGCCCCTCAGACCTACGCCGAATATGCCATCTCACAGCCTCACTCTCAAGTCGGATCGTAGCC
+
AEBBEEEEGEGFGGFGGEFGGGEFEFEEFFGGFEFFGBGEFGGGGEFFGGGGEGGFGGFGEGGGFDGFFEEGFBEGFGGGG>FGE@?EFE
@F300002579L2C001R0370965528/2
GGATTGGGGAGAGGAGAAAAGGGAGGCACAGGAGGCAGATTTCAGACAGACAGTGACACAAAACTGTTGTACTGCTGGATGTTACCATCA
+
FF@GGCFFEEEFFFFFFFFFFEFEFFFFFFFFFFFEFFFFGFFFFBFEFFFD>FFEFFFFGFFFGEDFFFFFFCFFGFFFFFFGFGDFFF
@F300002579L2C001R0100129711/2
AGAGGATCTGTTTGGCCTGACCGTCTCTGCAGTGGCACGCATAGCGGAATCAGTGAGTGTCTTGGTCAGGCACAGGTAAGTCGGATCGTA
+
EFF7D:FFF=?CAFFFFFF;=FG98:FFE<DF=GAFFFFF6EDECFFBFBFFFEFBDDFFFA>DGFFFFDFF@GFFCCFFFFFF?6FFA7
@F300002579L2C001R0260895789/2
ACCCTCCGGCGGTGGTGATGCTGCGGGTGCTGGCACCTGAGCCGTGCTGCCACCTTCAGGGCCTCGGGCTGTGCCAGCGACAGTCCCAGG
+
AGAGCGFEFFBF8FGFBFGGFGGGDFFDGGAGGEDFGGGFFEFFFGFGGFGFFGDEF?GEGFGGGGFDGCEEEFGBEFAF<F>@EGGFDF
@F300002579L2C001R0320309749/2
CTCGTGCCTGCCACCCCGGGCCCAGTGCCCCTCCACCCCCATCCAGTTCTGCCCCATCTCCCTCACGTTGCTGGTTTTCTTATAGTNNNN
+
FF?BBDFFEFFFDFGAGGFCCFFEFG8EEGFDFGGFGGFEG;EG@=EDFFDF>FEGFGEGDGGFEFEDF?DF=>BGEC=DGCF?;F?=7C
@F300002579L2C001R0210663116/2
GCACTTCTGCAGCTGCATCTGCAGGAAGTTCGGCGTCAACGAGTGGCAGCGCACGGCCCGCAGCAGCGCCTGGACGTAGAACCGTCGCTG
+
FFFF@GFFGFFGFGFFEGFGGFGFFFFGEFGGFFGFFGFBFFGFFFDFGFFGFFGFFGGFFFFFFGGFBFFFF.C?BEFDGFG?EFFEDC
@F300002579L2C001R0140252478/2
TCAGCAGCCGAGGGTCTGGGCACAGGGTGGGGAGACCAGGTAGAGGGAGTACAGAGTGACCGCCTCAAGTGACACCTCACCTCTCTGCAC
+
FFEFFDFFEF6FEFBEGFFFDF8GFDFFFFFF6FAF=GDFAG5EEFCFDFFFGFBF=GBFFF@FFFGFE8FBFFEFEFEFGEF<CFE>GF
@F300002579L2C001R0010004023/2
CTGATTCCCCATGAGCGGGTGGTCACCCACAGTGACCGAGTCATTGGCAAAGGTGTGGGGGCCAGGTGGGGCTGGGGCAGAGAAGGTAGA
+
GFDFCFFGGFFGG<FFGFFEGF?FCFGFGGGGEF?GFFDGFFGGEGGFFEFFFFCGFGFFFFFGFGFEFFFG<FFFFBAG@FFFGFEAGF
@F300002579L2C001R0100129750/2
TCAATGCCTTATCAATTTTAGGTTTCTTCGGCTACGTTTCAGTCACTTGTTCCTGATATTCCCGGTCACATCGAGAGCCCAGTCTTCATT
+
FGFFGGFFFGFFFFGFGGFEGFFGGFFFGFCFFGGFFF?FEEFFGGGFG>F=>FEDGFFGF>GEFFGDFFFGGFGFFFGFFFEFGFFFGG
@F300002579L2C001R0370965717/2
CATAGGTATGTGGATCAATGTAAGTTCTTACTCCTGGCAGTTTAACTGTAAATATAAATTGGCATTAAAACAGAAGTAGTTGTGATGGAT
+
FFGG?FBFFFFFF>FFFFF@FGFFFGGFFGFFFFFFFFEFEFFGFFFFFGFFFFGFFFFFGFFGGFGFFFFFFFFFFGFFCFCGFFFE:F
@F300002579L2C001R0070399327/2
TGGGGCCGTTGAGCCTGGCGCGCAGCTGTAAACGGTAGCGAGATCGCGGGCGCAGCTCCAGGGTCCCTCCTCGGGCCCCGAGAGGACAGG
+
FGFFFFGFFFFDAFF>FFFGGFFFGFFFFFFFGFFFFFFFFF@FFFFFEFFFFFFFGFFGGFFF=FGFFFFFFFFFGFGBFGFEFFGFFF
@F300002579L2C001R0290672945/2
TTTTTCCATCGACAGCCCTGATAGTTTAGGTGAGTGGCCCTGCACCCTGATATTTGTCACTGCCTGTGTAGCTAGTTGGCATCTGGTTTC
+
>FGGFGGFFGGFGFFFGGGGFGDFGGFEGFFGEGFGGFFGFFFFGGGFDFGGGGGGFGGFFFFGE@FFFFGGFFGFGGFFFGAGFFFFGG
@F300002579L2C001R0260895814/2
GTGACCTCAAAGTGGTGGGGTCCGGGGTAGTCGGTGTTGGAGGGGATGACAGGCGCCGGCGACATGGTGTCGAAGGTGGAGCTGGGTTGT
+
F@FEAFFFF=DFEFFEF=BF<FFA6B;AEE7EDE?F:EFDFDA4F>DFDFDEEFFEEFCEDDFDF@AEFEDA;F<DCC2,<AAFBEEDFD
@F300002579L2C001R0320309815/2
CTCAGGACCCACGCGCGGACACCGCGGCGGCGACCGGAGGAGGGGGCGCCGGGGGCGGGAACGACACACCACCGACTCGTAAGTCGGATC
+
FFFGGFFGFFFFFFGFGFFGFFGGFEFGGFFFFFFFFFEEGGGFFFFFFFF?FEFFFEF?FFF;FFGEEFFFGF@FFG:FGF@>GEFDGF
@F300002579L2C001R0210663160/2
TTAAAACCTTTTTTATTTTTTATTTTCTGAGGCCGGCACTGTGAAACCTTCGTCGATGTGTGTCCCCAGATGCCCTGCCTGAATGGAGGG
+
GFGFF@FGFGEFFFGFGFFFFDGGEGGEG<GFFGGGFGGFGGFFF@GFGFGEGFGFGGGGGGEFG@GFFCFG>GGFGFGFFFGGGFFFFF
@F300002579L2C001R0140252484/2
GGCACTTTTGCTAGTTGTATGCATATTCTATCAGAGGAAACCTGTTTTCAGAGATGGTTGACGGTGGAGAGAAAATGTAAGTGCTGATGT
+
GF@EEGGFGGGEEFFFFF@FGG<GGDGGEEF@DGCGFAFF:FGEEFFG=?BEGFGGFFDC=DFG=GF?F9GFF=FAFBGFFFFBGGFGGF
@F300002579L2C001R0010004097/2
GATCGCGCAGGATTTCAACACTGACCTGAGGTTTCAGAGCGCAGCCGTCGGTGCGCTGCAGGAGGCTAGCGAAGCGAGGTAGANNNNNNN
+
FFBFGFEFFGFFFFFFG?FGFFFFFGFGDFFF@DFFFAFFGFDFFFFF>FFCGDFFFGFFEFDFF@A?FFFFFFFG:FFFGFF?FDFGF:
@F300002579L2C001R0100129866/2
CATCGAGCGAGTCGTCTCCTCGGAGGGTGGCCGGCCCTCTGTGGACCTCTCCTTCCAGCCCTCGCAGCCCCTGAGCAAGTCCAGCACGTG
+
FGGEFBGGEFEEEEGFFGEGGGFGGFFFEGGEFGGEEGGGBFEFEEGD@GEEEEDEFGFGFAGFFGF3FAEFEFGDEFEBDEEGAEGEBD
@F300002579L2C001R0370965728/2
AGGCCCCGCACTGATTGCACTGGAAGGGCCGTTCTCCTGGGACGGAGAGAGGAGAGCTGGTGAGAACTAAACTCAGCGTGGGGACATGAG
+
FFFFFFFFFFFADDGFGFEGGFFFFGFFFFGFFAFGFFFFFFBFFFGGFFFFFFFFGGGFDFEGFGFFGGGGFGGFGGGFGFFFCFGFFF
@F300002579L2C001R0070399356/2
GCATTTTCAGGGACAATTGTGCTGTGCTTACAGTAATTATCATTTTCAGCTGAAGAGGAGTTAGAAATTGAGATGAAAGATTTGCTGTCA
+
EBF?FGFGBGFGGEEEGFFDEFFDEEGGGEGEFGGEGF;FGFFGCBB?EFFCFEEFDFFE@FDE>GCFFFEFFFEFFDE=CCCEGGEFGE
@F300002579L2C001R0290672983/2
GCACAACTATAACTATGGTGGTAACTTACAGGAAAATCCGAGTGGCCCCAGCCTCATGCATGGACAGACACCAGTAAGTCGGATCGTGGC
+
FFGGFFFFFGFFGFEFGFGAFFFFFFGEGFGFFFFGFGFFFFFGFFFFG=FFGFFGFGGEFFGBGGGFGFGFE:GGFFGFGFEFFGFGEG
@F300002579L2C001R0140252487/2
TGGAGCTGGCCTCGGACTTGACCACCGAACCCATGGAGCCAAGAGCCATGCCAGGGGTGCCCTGCTGCGAGAGAGAGAAGTCGGATCGTA
+
FFBFFFFFFFFFFFFFFFFFAFFFFFFEFFCFGFFEFFFFFFGFFFFFGFFFFFBFFEGFFFGFFFFFEFDFFDFFE?FFFFFFBFFFFE
@F300002579L2C001R0210663180/2
ATTCAGGTGCATTTGTTTCAAGCCTTGAGGTTTCCTGGGGCAAATGATGGAAAAGCTGTTTTAGCCATTTTCGGATTCCAGGTAAAGCAG
+
FFGFFFFFFFFFF>FFFFFFFFFFGFFFFFFFFFFFFFFFFFFFFFFFFFFFFFFFFFFFGGGFFFFFFG@FF<FGFFFGFFFGFFFDFF
@F300002579L2C001R0320309846/2
TGCATTCCTGTTGACATTGGAGAGCAGCCCTAGGCAGAAGCGCTCCGAATTGGAGGGGTCGGTGAAGCCATCCACAGTCATGGATGGCTG
+
FGFFEFFGGGFGFFFEFGFFFFFFGGGFFGFGGFFGGFGFFFFFFGGFGFFGFEGFFFFEGFFFFFFFFGFFGFGFGGFG@EFFGGFFEF
@F300002579L2C001R0260895852/2
CCCACCCCTGACAGTCTCCATGTCCTGGGAGGGCAGGGGGCTGCAGAGCCAGCTGGTGCCCATCCTGGCCAACATCCTGGAGGTGGAGCA
+
>DFGDDFGF2>GGBDCF@CDD>>DFE<DGC=<CGGEDGA87?<?GB5EA=DGA>>GCGF9;E<<DEGB:8FEAG@E:GDC3GDBB/:G9B
@F300002579L2C001R0010004121/2
CTGGGCAAACTCCAAGGGCTGAGCTGGCGGGACTGTGGAGGGGAGGGGAAGGGAGAAGAGGGAACGTGTAAGTCGGATCGTAGCCATGTC
+
FFEFFFFGFGFFFFFFFFFFFEFFFFCEEFFCFFFFFFDFFDFFF,FFBFFFEEDFFF8FFF=FFFAFFFFFBFFF:FFFBDF?FFFFAF
@F300002579L2C001R0100129952/2
CATTTTAGAAAGTTCCTTACACAAAGTTAAGGGAGTGTTAGAGGAATTTGATTTAATCAGAACTGAGCATAGTCTTCACTATTCACCTAC
+
FGGGGG?GFFGFGF<FGGEFFGGFFGFGFGFFCFFFFDEEEFFFFFBGGGFFGGEGEFGFFCGGGFFFGGFDGFGAFEFFCGGGGGFFEF
@F300002579L2C001R0370965739/2
AGGCCCCCTGCCCACCTCCGCAGATGAGGCAGATGGCGCTGAGCAGCCCCGTCTCCGCATCATCCATCTCCAGGGGCAGCAGCTGGTAGA
+
EBGEEEGFGEEGEEEEEEEEFEEGEEGEGGDEGEEEGEEGEDEGGEFEGEBEFEEB?FEGGEGEEAGBCBEDCFFGEGFCEEFGECEBEF
@F300002579L2C001R0210663219/2
CATGGCGGTCTGGGTCCTGTCGCGCCTGCTGAGCGCTCCGCGCCTGGCGCTGGCCAAGGCGGTGAGTCCGTGCCGCGGACCGGGGCGGGG
+
F>FGEFFFEFFFFFFFFFFFFCFFFFFGFFFBFFFFGFFFFFFFFGFFFEEFFFFFFFEFFFFF;FFFFGFFFFFFFFBFFFF9FEFFFF
@F300002579L2C001R0070399443/2
TTCTTGCAGACTCCGAAGGAAGTTGTATGCACTACCCAAAACACACCAACTGTAAAGAAATCCCGGGATACTGCTCTCAAGAAATTAGAA
+
EEFFFEAF=CCFFFEFDD5=@FF<FFBFFBFFFFFF8EF@EFAFFFFC@EFFAFCEGCFDFFEFFDFAEFFFFFFBEF;EF6FCFE/D;F
@F300002579L2C001R0140252492/2
TGGCAGCAGCCATGCAGCTTCCCCAGTGTTAACTCTTCCTTCCCACAACAGCCACACCTTCAACTCCAGCTCCTCCCAGTACTGCCGCCC
+
EFGCAGEFG=CFFFC7CFFFE?GGCGDFEFDGFG7GFDGCECFDGDFF=G=@CGEG<=CADGFFAFCFE@FEBGGEEGC=FFGB>G4CFF
@F300002579L2C001R0290672995/2
TGGATGTCTCCATTAATTTCCAGCGTGTCAATACTGCTGAGCTCTTTAAATCTGTGTTTGTACTCCAGGCTGTGTACGCCATTTACTGCA
+
FFFFFFFFFFG@FFBFGFFFGDFFF:FFDGFFGFFGFFEDFEFGFFFGFFGGFFFDF6FFFEFFFFGFEFGGFGFGFEEFGFFGGGFFFF
@F300002579L2C001R0320309987/2
GGCCGATGCCCCCACAGACCTGACTTCTCTCTGCAGACCGCGGCTTTCCCCTGCTCACCGTCTACCTCAAGGTCTTCCTGTCACCCACAA
+
FFFGFFFGGGGGFFFFFFGFFGEFFFGFFDFAGFBFFFFGFEFFGGFGGFGAGFFFEFGGGFEGFFF@FFFE@FEFFFFFGGCFFFFGGF
@F300002579L2C001R0260895937/2
CTTGACCTGAACGGGCAGTTGTTGGTCGCACAACCGCGTAGAAATGCCCAAACCGTCCACGAGGACGTCAGAGCAGCGGCTGGGAAGCCA
+
GFAGEGAEFFGFGFFGGGGGAGFGFFFGGF@GFFGFFGFDFFGFGEEGFGGFFGGGFGBGGGGGEFBGCGGGGGCGDGFFFGFGFFGFFE
@F300002579L2C001R0100129954/2
CTTGGCTCCCGGCCAGCTGGCCAAGAGAAAACCTGAAGGCAGGTCCTGTGATGATGAAGACTGGCAACCACGTTCAAGTCGGATCGTAGC
+
F3FF+FEFFG*5EFEF-3F@>GDDGCGF3F)E?FF2E?:G/GDC@G7F@=(2F6FDF?FEF<@ED*:<FFDC<=CBFG6F/FF=;EF4F>
@F300002579L2C001R0010004177/2
GTGACGTCAAAGAGCCTGGACCAATCAGAGCACACCGGACTGCGTTTTTTTTCCGAACGCCCGCAGCAGGGTCAGAAGACAGGTANNNNN
+
F=FFFBFDFFDAFFEFGFDFEFFFBFFFEFFFFF;EFFFFFF?F;FCFFCGEFF82FFFFFFFF>CFCFFEFBFF<DFDBCFEFGFF/E=
@F300002579L2C001R0140252501/2
TCTCCTTGGCGCTGGTCTCGAACAACTGGATGCCCATCTGCCCGGCGAATTTGTAGGCATCTTCCGTCTCCACCACCTTCCGCTCAGGGT
+
FFFGFAFGFFGFEFFGFFFGEFFGFGFGFFFFFGFGGAFEGGGFFFFFGFFGFGCFFFFFFGFGGFFGFFFFFG?FGFGFF=FFGFAFFF
@F300002579L2C001R0210663360/2
CAGCATGCCATCGCTACTGAGGACCAGCAGCATAAGCAGGAACTGCACAAGCTCATGGCCCGGTGAGGTCCCCACTGACCTGGGGCANNN
+
DEDGEFEGEGGEEEGEEEEFEGFEEGEGFEGEEEGFGEBGGGGGEGEGGFFGEEEGDGGEEBGGCEBGGGGEEGEGDFGEEGFCGGFGCF
@F300002579L2C001R0070399552/2
TTGAGACGGATGGATGTCTCTGGCAGGGAAAGGATTTGCCTCTCCAGAAATCAGCGGCGGAAGAAAGCACAGCTGTGTCTTTGTGTTTGT
+
FFFCEBFFFEEFFEFFFFFFFFEFFEFDFF:FEFFEF<FFFFFFFFFFFFFBFFFFFDEFCF;FFFBF<CFEFFFFFFFFFFFFFFF<F>
@F300002579L2C001R0370965764/2
GAATTTTCAACCCAGAATTTCATATCCAGCCAAACTAAGCTTCATAAGTGGAGGAGAAATAAAATTCTTTACAGACAAGCAAATGCTGAG
+
GGEEAEFEGGEEEEEFGEEGBEDEEGEFEGEE@BGE?FGFCEEDEEGBGEFGEFFFFEEGDGF@@EFEGF=GFEFE=FGEBDGEFGDGGG
@F300002579L2C001R0290673002/2
GAGAAAACAACATGGTATCATCGGCACTACTGGGGAGAAAAGTTGACCCTGACCCCAGGAAACACCCTCGAGGTTCGGGAATCTGGACTG
+
GFGFG&FFFFGFGGFFGFFFGGGFFFGGFGFGFFFGGFGFFFFGGFFFFGGFFGFFGGFFGFGEFFGGFEFFFGFGGFFEGFGFGFFFGF
@F300002579L2C001R0010004228/2
CTGCACAATGCCACTTTCTGTCTGGTTCCTCGTGGTCGCAGGCTTGGGTCCTTCAGATTCCTGGAGGCTTTGCAGGTAAGAGGCCCACGT
+
EEFGEFAEGEFGEFFEEFEEFEEEGGEGFEFEFEFFGGCGFFGEFEGGFGFFFEEEEFFGBEEFCGFFGGGEFBFFEBGEEGFGDFGFBF
@F300002579L2C001R0260895957/2
CCCTGGTCAGCTCTGAATAACCAAGAGAAGGTTTCAATGACGGTGAAGGCCACCTGTGAGGCTTCGAAGCTGCAGCTCCCGCAGGCCTCC
+
FFFFFFFFFFFGGFFEFFGF<FFFF;FFGFFFFFGGFGFEFFFEFFFFFFFFFFFFFG>FFFFGFG=FFFGFFDGFFFGFFFFGGFFGFF
@F300002579L2C001R0100129965/2
GGCCCCACCCGCCCCACTCAGAGCTGCTGAGCAATCTGCTCTATCCTCTTCAGCGTCTCCTCTGATTCTAGCTGCTCCAGGCTGAGCAGG
+
EGGEGG=FGEGGGGEGGFEFDFFFGGFFD@GGFFCGEEGGGFFFGEGFC?FAGGFB:9GEFE?EFFGFC;DGBEEEBF?GGGEB0GA8GG
@F300002579L2C001R0320309990/2
CCATCGTCAAGGCCAGTTCTGGCCAGACGCACAGCCAAAGAGCCCCCCTAGTCTAGCGGATGAACCGTTCGCGAGTGGCACCCCCTAAAA
+
FFFFFGFFGFGFFFFAFGFF?FFFFBFFFFFFFFFFEGF=EFGFGFFFB:EFFF<FFEFCEFEFFFEEFDBFFEGFEFFFFEFFF8F9FF
@F300002579L2C001R0140252658/2
CCCAGGGCCCCTCCTTCGGGCACCTCTGTGGCCGGCGCACTCACCTGGCAGTTGGGGCCAGTGTAGCCCTGGGGGCAGGTGCACCTGTAG
+
FEGFEGFFEGFG@GGGAGGGGGDGGFDEFGGFFEGG9GFEGFEFGG;GFFCFFGGFGGFEFGGADGFGGB>FFEGGFGFFGFFGGG35AG
@F300002579L2C001R0100129967/2
GCTACCCAGCAGTTGGCTTTTCAGCAGCAGCTTTTACAGATGCAGCAGTTACAGCAGCAGCACCTCCTGTCTTTGCAGCGCCAAGGCCTT
+
FFFFGGEFCGGGDCDGFFFGDGFFGEFF@FFEGFG<GCFFEGFFGGFEFDDGDG7FFGFGFGFFGGGF@FGGGF=GDFGFGG<BGAFFFF
@F300002579L2C001R0070399554/2
CACAGGGCCCGCTACTTCTGGGGTAACCTTCCCGGTATGAACAGGTTGGTGAAAGCTCCTGGGCCTGGGGGGCTGTGGGCTGGGACTGCA
+
BFGEFEEFFFGBG@GEGFFEBFF?FFFGFFGEGGC;GFFBFGGGGFGFEFFDFFGDGGGFFDGF6GCFC@;CFGGFGE;GGGGE8AFGFE
@F300002579L2C001R0370965843/2
GTTGGTCACTTACTCAAAGATTTTGCCCAACTGGTCGGCTTCAGAGTTTCCACAGAAGAGAGGCCTAAGGTGAGAAAGGATAACAGTCAA
+
GFCGEFFGFFFGGGGFGE<FFGGFFFGGFAFFGFFG3FFGGFGGDGEGCFGFGADFGFDG<FGFGADGFFFDFF@FFFFFCFFG9?FGGF
@F300002579L2C001R0210663364/2
TGCAGGGAGGGTTGGGCTGGGCAGAGGCCAGGAAGAAAGGGCACCTACCTGCTGCAGAGCCTCTAGTACTGTCTGACGGTTCACCTTCAG
+
FGGFFFEFFFFDFFFFFGGFFFFGFFFFFGFFFFGGFFFDFFFFGGFGGFGFFGGFGFFBGFGFFFFGGFGEFGGFFGFDFGDFGAFGFF
@F300002579L2C001R0320310016/2
TCTAAAGCTGAACCATAGTGCTCTGTGACTCACATGATATGTTGCAGCTTTTCCTGTGGTGTTCTCTGTGACTTGATCAAAACCATCAAG
+
GFGGFFFFFGBGFFGGGFFGFFFFF>FFFFF@FFFFFFFFFFFGFFFFFGFFFGFGFFF>GFFCFFGFFGEFFG>FFFGFFFFFG=FGFF
@F300002579L2C001R0140252698/2
TGGTCCGCGAGCTTCCTGCGCGCCGCCTGCGCCCACACCATGAAGGCGTTCATGGGCCGCTTGACGTGCGGCTTGTTCTTGCTGGAGCCG
+
GGFFFFFFFEFFFFFFFGFFFFFFFFFFEEFFFFGFFF<GFEFCGFFCFEFGFFFFFGFFFFFFFFFGFFDFFGDFFFEFEFFCF7FFFC
@F300002579L2C001R0290673043/2
TGCTGATCCCAGTCCACTTACATTGTGAAGCTTGTAGTAGAGCCCACAGGCATTGCAGACAGGGACGTTCAAGTCGGATCGTAGCCATGT
+
E;<=9/EDEE1EE98EE:==<A87<.E0:EB=EEG7>@=E1BBE?B7>:E??8F9<=:G7=<EF2;C;2<06?:6;E39=B:5E@@/;A.
@F300002579L2C001R0010004243/2
ACCAGCAGATGAGGGGGTAAGTGAAAAAGCTGAAGTTCCTTGGGTCATGTCAATGTTTGTAAAATCCTTTGAAAGGCATGCACAACAACA
+
C/4B8/AD5>E29B1&B=5@<3E'=EC;71'@/F:)C8A;DE;.F499D37D*?685FA03;@DC3*2@A*BD)?@/5640D6>E5EE;F
@F300002579L2C001R0260895960/2
CTGGCTCTGGTGATCTGGGTACGGAAGGTGTGGTGGGCAGGCGTAGGCACAAAGCTGGAGGGAGTGGTGGCTTCACCAGCCAGGAGGGAC
+
>GG@:F<?84'5FDEDEFFDCEDCFDG'@EFEE.GCA8EFB4E7BGEGEB@F5EF@A8FBB<DF093(@7((6/;'E97=C5E7C?EGGE
@F300002579L2C001R0100130046/2
TACCTCGGTTCAAAATGGAAGAGAGCTATGACCTCAAGGACACGTTGAGAACCATGGGAATGGTGAATATCTTCAATGGGGAACTCGTAA
+
BFG@GGGEFF@EAFFGGEAEF>FFFCED<EFFGDFBEFFFFC9EFGFFEGFDFEEGFF=GDGFGGFAFCF?BGADGBCFFGEGFDAGGEF
@F300002579L2C001R0370965880/2
AAGTGGAGGCGTCGCGCTGGCGGGCATTCCTGAAGCTGACAGCATTCGGGCCGAGATGTCTCGCTCCGTGGCCTTAGCTGTGCTCGCGCT
+
GGGFGFFFFFGFFGFFFGFFEEEFGGGGGEFGFFGGGGFFGFDFGGF?FGFGGDGCFFFFGGGFGGGGFFFFGEF>GFGDFG>FGGFGFG
@F300002579L2C001R0070399567/2
GCGGCGTCAAAGGTGAAGCAGGACATGCCTCCGCCGGGGGGCTATGGGCCCATCGACTACAAACGGAAACGTTCAAGTCGGATCGTAGCC
+
GGFGFFFDFFGEG>F9EGGFGG5GBFFEFEFCFFGAGGGGGAAACEGGCDFDFFG9=FCCGDFCCF:<EEFBBFEAFBFCG-<FG1CEFE
@F300002579L2C001R0210663402/2
CCTGGACCTGGTCTTTCAGACACATTTAGCCGTGTTTCCCCATCTGCTGCCCGTGATCCCTATGATCAGTCTCCAATGACTCCAAGATCT
+
FFFGFFFGFFFFFGFFGFGFGGFFGFGFFFFFFFFFFFFG>FFFGGFGGFFGEFFEFGFFGFFGFGEFFFGGFGFGGF5FFFFFFF<GFF
@F300002579L2C001R0140252703/2
CCCCATCGCCCAGTGCTTCCAGGACGGGCGTGCCCATCCGCGTCATGATCCGCATGCTGGCCACCACGGGTCAGAAGTCGGATCGTAGCC
+
EEEEEEE?EGEEDCEFEEEEDEFEDEEGEDGEFEEDDEEGECFEGEBEEDDEGFE<BEGGFEEDEABEGGGEB@F@EAEDFBCEDGEEEE
@F300002579L2C001R0320310024/2
TTGAGCTGTCTTGGTCTTGTGCTTCTCCTTCTTCTCTTTGCCCTCCTTCGAGGGTGCCCCTGTCTCCTTATGTCCGTCGGCCGACTGCTC
+
GEDFEGEEFGEEEFFGBEEFGGEEFBGAGEGEGGEEEEFBGGEEEEEFEFFE@FFEGDEAB>FGDEFAC@FCFFDE?GGGFFEBGGEEGF
@F300002579L2C001R0290673064/2
TGCTTTTCTGTGGGCGCCAGCATCCAGAGATACGCTGTCATCCCTTTATCGACCAACTCGGGCCTCATTGGCACAGTCAAGTCGGATCGT
+
BFFEEBEGEE@EFFGGFFFGFEEFEEGFEGEEFFGEEFGGBFGEEBEFEECFGGFEEEEEFF@FEFEFAGFGEEGCFEEFGFFGGGGG=?
@F300002579L2C001R0260896016/2
TTGCCTGTCTCCCCCTTGAGAAAGTCCAGCAAACTCCCTGGGCAGAGAGAGACCCAGCTCCAGCTCCTGCCCTGTCCCTCTGCCAAGGTA
+
FGCGEDEFEBEEFEEBDCFEGEFDFDEGEEEEEEEEEEGDBEFCDFEFEFEGGEEEEFEEEFFEBEEEAGEEBEGEEEEEFDEEECDGGA
@F300002579L2C001R0010004259/2
GAGACCATCCTGGCTAACACGGTGAAACCCCGTCTCTACTAAAAATACAAAAAATTTAGCCAGGCGTGGTGGTGGGCGCCCGTAGTTCCA
+
FCCA:EEFEEEFEDFFFDFFEADF:BFEFFEDEFE8EFFEFEFFEEFFFFFFEF@FF3F8FF>DCD@F?EFDDF@FEEDFFD1FFAECFF
@F300002579L2C001R0100130078/2
TCCTGCCCGGTGCCTGGAGGGGCCCCTGCCACATGACATGCCTCAAAGGTCCGAGTCAGGCGTCGCTGGTCGTCCAGAACACTCAACGTT
+
CFFFFEEFFEEFFFFFECEFDFCFFFFFCEFFFFFFFFFFEFFFFFFAFCFFCDFFDFFB;>D=FAE7FFBF1EFFE5FCFAFFFF=DAC
@F300002579L2C001R0370965968/2
CCCACAGTTGAAGGTGGTTGAGCGTACTCGCACGGCCACCATGCTTTGTGCAGCCAGTGGTAATCCGGATCCAGAAATCACTTGGTTTAA
+
F<FFFFFFFFBFFFFEFFF>DFFFFG<FFFFEFFFFFDFFFF>FFEFFFFFFFFFFFFFFFFCFFFFFFFFFFFFFDFFFFDFFFFFFGF
@F300002579L2C001R0070399584/2
CTAGAAGAAAACCTAGGCAATACCATTCAGGACATAGGCATGGGCGAGGACTTCATGTCTAAAACACCAAAAGCAATGGCAACAAAAGCC
+
A@CFFFFFFFFFGFFFGGFGFEFGGFGGGGFFFFAFFFFFGEGGGFFFFFFFFGFFGGFFGFGFFEFGGFFFFGFGFEFFFFGEGGFGGG
@F300002579L2C001R0210663441/2
TCAAAAACGAAGACGATGTGAAATCGTTGTCTCGAGTGATGATCCATGTTTTCAGCGACGGCGTAACAAACTGGGGCAGGATTGTGACAC
+
EEEEEEEEEFEEFEEFEEFEGEEGEDGGEGEEEGFEFEFFEFGGEEEEGGFFAGEGGFGEGGBCDEGBGFEEGFGFGGGFGGFEGFFFGE
@F300002579L2C001R0140252718/2
CCCAGCATCCAGCAGCAGTCGGCCAGACCGGGAGACCCGGGCCAGCGTCATCAAGAAAACATCGGATATCACCCAGGCCCGCGTCAAGAG
+
FFFFFFFGFFFGFG?FFEFGDFDGGGFFFGFFFGFFFGFFFFFFFFF=FGFDFFGFCFFFAFFFFFFEFDE@DFFFFGEGFFACFGFFBF
@F300002579L2C001R0010004273/2
GCAGGGTGTCCAGGGCCGCCAGTGCCACTGGATGCTGAGAGGCAGGGGCACCCCGTAGGCCGTGCAGGTGAGGGCCTGGCGGCTGTGACG
+
GFBGFFDEEFGFFFFEFEDF7DADFGFFGFF8FFCGF7D5FFCDFFFFFFFFFGFEEFFFFG>GFCGEDFFFFFFGFFEBGG7F;EF<A8
@F300002579L2C001R0290673086/2
AGCAGCCCCATCATGCCGAGGGAGCGCAGGGAGCGGTGAGTGCCCGCGCCGCGGGGCCGGACGGGACGGGACGGGACGGGACGGGTGGCG
+
FFFEFEFFFFFFFFGFFEFFFFEFFFFFFFFFFFFFEFFFFGFFFFFFFGEFFFFFFGFF;FFFFCFFGFCFFFFCFFFFFFF=FCFFDF
@F300002579L2C001R0260896019/2
CAAGGAGTGACAGGAGGCAACACATACTCAGTGCCTGCCGTCACCATGGACCTGCTCTCAGGAAAAGATGTGGCTGTGGAGGAGTTCCCC
+
FFFFFEFFFFFFF9FFFFFFFFF?FG>GFFFFGEFFGFFDFFFFGFFFFFFFFFFFFFFEEFFBFGFFFFFF;EFFFFF:?F=GFFFFDF
@F300002579L2C001R0320310066/2
TGAATCAGTTCTTTGTTCCTACCTTTCTTCTGCTGCTTCAGCTGCTTCTGCTTTTTCTTCTTCAAGTTTTTTCAGGAGGCCATCTTTCTC
+
FFF?FFFF<FEGFF;FFFFFGFFFFFFGFEFGGGGFFFFC=FFDEFFDGGFFFDGA9GEGGG;FGCFGGFCFBCF6DFAFFFFFGFEFGF
@F300002579L2C001R0100130131/2
GTTTTCGTGACTGCAAGAGGGGGGGTCCCAAGCACGGGAAGCGGAAACGAGGCCGGCCCCGAAAGCTGAGCAAAGAGTACTGGGACTGTC
+
?EDBFCE@DFEFGC2?DG)F,GDC.26C@FGAGG;0'=FFDG94FBFF6DFE9BAGF@GFAGFFFG;G5>6GFA?F8BFG<3AD<6GEFG
@F300002579L2C001R0370966034/2
CCCCCGGACCAGAAGCAGGACAGGGGGGCACCCCCCATGGACTCATCCTACGCCAAGATCCTGCAGCAGCAGCAGCTCTTCCAGTCAGAA
+
FFFFFF8DEFFDA6FFF?DFEFEF@C=FFEAE:FEF>ABAEE=FFAFFCEF>FFFFDAFFFE>FFBFF,DAFFEEE;FFF5GF==F@>FA
@F300002579L2C001R0070399637/2
CTCTATCACTAGACTCAATTTGCTTACCTGTCTCAGTTTCCCCATGTCTCCAGCAGTCTCTCCTCCGGGTAAAACACAACAGGTANNNNN
+
BFFEFEEBEDFG?BEADGFCEEDEECGDE@FECEFEFDGFGE@EG@FEBECFGEGEEDDEGEGGEEGFFFD>GGEGGG@AFGGCE<EFDG
@F300002579L2C001R0210663506/2
TCATGGCAGCACTGGTTGGGGTTGGGCCCAAAGCAGTGACCATTACACTGAGGAGCACAGATGGTCTTGGTCACTATGGAAGGAGAGAAA
+
?FFFFEFFDFGFFFFFFFFDFDFFEFFFFGFDFFFCFFEFFFEFEF=EGFFFEBFEFFGFECDGFFFFFF?FFFFFFFF?FGFFFF>=GE
@F300002579L2C001R0140252789/2
TGGGGTGGCGGGGACTGTTGGATGTGGGTGGAAAACTGCATGGGCTGCAAGTGCACGGGCCGTGTAAGGGGCACTCTCAAGTCGGTTCGT
+
?@+'FG:F;:1F.(*F5*8F:6/G>11F9?FF,FD3EEG?633(5F1816/*@'G6C,F=F.>C*2&8-;+&=G9,/0<FB,*03+F9*A
@F300002579L2C001R0010004400/2
AGCTTTTCAAAAAGATGCAGCATTGCTTTTTCAAGGCTGGGAAGGTGCCGAAGCCAGAGGCAGACTACAGCTGACATGGGGAGAGAAATC
+
BFFFFFFFGFFGFFDGGFFF>FFF?FFGFFFGGFFGFAFFGFFGFDFFFFFEEFFFGCGGFFF?EFGFFFFFF7FGFG<FFAFFFEFFFG
@F300002579L2C001R0290673127/2
TGCACTACAGGCAGCTCGAAACTGTTTGGTAAACGATCAAGGAGTTGTTAAAGTATCTGATTTCGGCCTGTCCAGGTGAGTGTGGCAGAG
+
FFFFFFFFFFFFEFEFFFFFFFFFDEGGFFFFFFFFCFFFFEEFEFFFEEFGFFEFFFFAFFFFFFFFFFAEFFDECF9FDFEFFEFFFF
@F300002579L2C001R0260896040/2
ACCTGGACTCAGGGTCCCTGCCTCCCGGACGGCAAGGCCAGCAGCCCCGCAGGGACCCCCCCAGAGAAGGCTTGTGGCCACCCCTCTACA
+
FFFFFECFFF@FFFDFGFFFFFFFFFFFCFF:FDEFFFFEFFDFFFFF?F<FFF;FFFFFFFCFFE-FEFEAFFAEFFF5FFFD8FEDFF
@F300002579L2C001R0100130157/2
CGACTTGTGGTGCCGGGGTGAATGGTGGTGCTGGATGACTTGCTGAGGCTTGGCAGGCTGCGGCGGGGGTGGCTGCTGGCCTGGGGGCGG
+
FFFFFFF?FFFGFF?<FFDF3FFFFFFFFFFFGF/FECEFFFFFFFCEFEFGF5FFGDFFECF6FFFFB5FFEFFFDF<<GFFF?DFFFF
@F300002579L2C001R0320310211/2
CCTCAGGTGGAGGGGACAGAGGAGACTCTTCAAATGGTGGGAACAGACGAGATGCCTCCGGTGGTGGAGACATGGGTGACACAGGTANNN
+
EECFFFDDFE@FE7FFEF5DEC><E?FFFFFFFAEFE;FFEFFDFF>FFBFFEFFCFCFFFD9AED:EFF@FCF1FDFD@FF<E:EF7FA
@F300002579L2C001R0140252792/2
TCTTAAAAAATGAAATATTTACACATTTAACAGATCTGTTGCTACAAAATATAAATAATTGTAGACATTTGCATCAAAGGAGCAAAATTT
+
FGFGFFFGEFF@FEGFGGFGGFFGFFFGFBFFFBFGGFFFFFFGGGGFGFGFEFEGGGGGGFDF@FGGFGGFFFFEGFGEFGFFGGGFFG
@F300002579L2C001R0070399653/2
CCTGCCCCTCCTCCTCACTGATCAGAGCTGCTCCTCCATCCACACTCTTTTTTTTTTTTTTTTTTTTGAGACGGAGTCTGGCTCTGTTGC
+
FGFGGGGFGGGGFGGGGGGGEGFFF<GGGEGFGGGFFEFGGFFGGGGGFCGGFFFGFGFFGGGGGGFF/GA9CF(F/DFAEFFGE>EAF@
@F300002579L2C001R0210663553/2
TAGTTTTCTTTAATGCTCTGAAATCATATTTGTATTTCAGGTTCTTTTTTATCTTGGCCAGTATATTATGTCTAATCTGATGAATTACGT
+
E89;A@A.C<0CCA>9D5&A,4A9-5D(<1@6996AD449*?8635?'@@15;<724%*22(99CA867?''8(+'-5*;.('(4:+4(*
@F300002579L2C001R0370966039/2
CTCAGCCTCCTGAGTAGCTGGGATTACAGGCGCACACCACCACGCCCGGCTAATTTTTGTATTTTTAGTAGAGACAGGGTTTCACCATGT
+
FDFBFEFFFFFGEFFFGFFEDE=F=FF?FFFFBFFEFEEGFDFG?CFEFCDFF@FEFFFFFFFFCG>FFBF<FEGGGG>FFGA6FFFFFF
@F300002579L2C001R0010004458/2
CTGGATTGTGTTCTATTCCACTGAAGAGTATTGACTTTTGTTCTAGGAGGCAATCAAATTACTGGCCAGTTACTTTGAATCTGTAGAGGC
+
GAFFGFEFFFGFFEEFFGFEFEGFGGFFFEFGGFFEEFFFEGDEFGFFFGFEGFEEGFEFCFGFGFFAFGGDGGFFEFFFGEEFFFCGFF
@F300002579L2C001R0100130171/2
GGTGAAGGACCCTCATTTTGAAGTTCCTGTAACATGTGATAAAACAGGGGTATTGACACAATTCACAAAGACTATCCTCCACTTTATTGG
+
F?EFFFDBBFCEG:G?BDFFE?FECGDGGD=GGAG<GCBCGA;@GG:;GGGFDDEABEGEFFGEBGC9F9FGDDEGACFFECF=<BF@GB
@F300002579L2C001R0140252799/2
CCACACTTCAAAATGACATTCTGCATTTTAACTATGGCTCTAAAATGCTCTGTTCTCAAAAAAAAAAAAAAAAAAAAAAAAAATCAAAAA
+
DFFE'EEFEF:FDEEDAFEFBFF6FCFEFFFFFFFECEFFFFFEDFCDFFFEBFF<FF1FDFFFFBFFFEFFFFFEFFFEFFDEB=FFFE
@F300002579L2C001R0320310212/2
CTTCCTGTACCATCTGGCCGGTGTGCAGAAGCTGTGCGTATTGTGGAGAGTTGCACGTTAAAGGACTTTGCAATCAAGCCACAAGCCAAG
+
EEEFEEEGEGGCEGFGGGGFFFBFEEFFFGEGGEGEFEFEFAEFEGDEFEGGEFCGEFGEGFBFGGEGFEFGGDEEFGGEDGEGEGFEFF
@F300002579L2C001R0290673289/2
CCGCTCCTTCTTCAGCCCGTCGCGGGGGCCCTCCATGGCCCACTCCTGGGGGCGCTCGGCCGCCTGGAACAAGAGAGAAGTCGGATCGTA
+
FFFFEFFFFFFGFFFFFFFCFFFDFEFFFFFFFFFFGFEFFFFFFFFFEFF@FFDCFEFFFFFFFEBDFFCFFEC5FFFFFFBEEFFFD:
@F300002579L2C001R0260896052/2
TGTGCCGGCCGCCGCAGGCCTGGTGCACGTGTCGTCCGCTGCCACCAGACTGACCAACTCGCACGCCATGGGCAGCTTTTCCGGGGTGGC
+
GAGFGGGEFGGGFGGGGGGFGCGGGFFGEEDFGG9FGECGGFGBGGGGGGFF/FFFCAFGEGDGEEGGGBGDG<CCEGGF@FF@FE1FEE
@F300002579L2C001R0070399764/2
AGCTTAGCTAGGCCGAAGTCAGCGATCTTGACGTGTGCCTCGCTCTCCACGAGGATGTTTCGGGCGGCCAGGTCGCGGTGCACGCAGCGG
+
GGFGGFGGGGGGFGGFGEGGFGGGFGGGFGEGGFGFGFGGEEGGGEFGFGFFGFBFFFGFEGFGFGGFGGEFFGFGGFGCGEGGGGGGGF
@F300002579L2C001R0100130189/2
AGAGTTCAGAGGCCATCAAGGAGAGCAGCAAGTTTCCATTTGGCATTAGCCCAGCACAGAGCCACCGGAACATCAAGATCCTAGAGGACG
+
GFFF;F>GFBGGGCFGCDFGF?GFFFFFFFFDFEGFFEFEEGFFGFFFF@FFFFFGFGE:FGFFFFGB.BFFGFFFGEG3F>FGDD9GFF
@F300002579L2C001R0370966114/2
GCAGCACGGAGCCCAGGTAGGGCTGTGGGCAGGGGCTGGGCTCTTTCAGGTCGGGGAGAACCAGAGCCTGGCCCAGGAACAAACAGGTAA
+
:BCEF=DAFEE=F9FF+:FDF9AAFEF=:AF;F1F/F>F1DEF9/FF;FB(DEF9E-;E1FFF3+FFA>FB9?BFFF3E2=F1FE=F=D?
@F300002579L2C001R0010004464/2
TCATGATGCCCATGGCCTTGGACGAGATGCCGGTGTCGGGGTGCACCTGCTTCAGCACCTTGTACACGTAGATAGAATAGCTCTCCTTGC
+
FGGGEEGEFFG;EGFFFEGGDFGC?F>GGFBG9;@FF@CE>GFGFGFFBG6FF9BFBFFGED@FFDE4FE5D-@F4@DC2G;G=BGGC<E
@F300002579L2C001R0210663555/2
AGTTGGGGCAGCCAAGAAGCCCAAGAAGGCGGCTGGCGGCGCAACTCCGAAGAAGAGCGCTAAGAAAACACCGAAGAAAGCGAAGAAGCC
+
GFFFFFFFFFDFFFFFFFFFFFGFFFFGFFFFEFFFFFF;FFEFFFFF=CFF@FFB?FAEFEFEEFFFDGFCBFFEDFF9CCFFFFFFBD
@F300002579L2C001R0140252843/2
AGGGAGAGGCCCTTCGGTGGTACTCACCCCATCCCCTCCCTCTGCTTTCCAGACATCTGCATCTCCTGTGGGAGCCTCAATGTTACCCTG
+
8FDFDFEFFFFFFFFFFFFFEFFFFFFFFFFGFGFFFFFFGFGGFFGFFGEFFFFFFFDFFFF?GFFFEFED4FFFGFFCFFFGEDEFGE
@F300002579L2C001R0320310330/2
CAAAGTAATCATAGCGCGACTTATCACTGAGTTTGGCGCTGGTGGATGCGTAGCTGATCTGAGGGATCTGGAAGAGCCGCAGCAGGTTTG
+
FFGFFFFFFFFFGFFFEFFFFGFFFFFFFFFFFFFFFFFFFFFFFFFFFFFFFDFFEFFFGDFFCFFEFFFFFFFFBFFCF<EFFFFFFG
@F300002579L2C001R0290673351/2
CGAGAGGCCGCGTAGGGGGTGCGCGGGCACTGCCAGTCCTCGCCCGCCGCGGGCACAGTCAAGTCGGATCGTAGCCATGTCGTTCTGTGA
+
GGFGFFFGGGFFGGFFFGGBFFGFGFFAFGFFGEFEEFGFGGFGGCFG@GGBFFGGGB:FGGFEGGFCGGEEEEGFGG@FFGAGGEGEG?
@F300002579L2C001R0260896089/2
AAGCCTGCCTGCAGGGTAGCCATCAGCAGCCAGGGCCAGAGGGCAGCCAGCTGCAGCTGGTGGCCACCACTCATGCACAGTCANNNNNNN
+
GEEDAFDACDEEE@D=><FAD?E@F@?646@EBBF@@ED;F<BC6DGAGAE>@CGB>G>=@6=>F/>DEE;GD=>?BEEDGDAB6;C:GF
@F300002579L2C001R0070399795/2
GGTCCTCTTGCGCAGCCCTCGGTCCAGGTCCTGGGCCGCGTCCCCCGAGACCCGGCGGTAGGAGCGGCCACAGTGGCTCAGGGGCCTGTC
+
FFEFFFGFFFFGFDFGFFFFGFFGFEFFFGFFFFFFFGGGFGFFFFGEE<GFGFFFFFDDGF4FFGFFEGGGG@GGFFFFFFFFAGFFCA
@F300002579L2C001R0100130190/2
CAGGACCAAGAACGAGGGGCTGAGACATTTACAACAGCAGGCATTTTCTCTTCCTCTTCTTCACGGGAGGCGGGCAGAGGACTGCTCGGA
+
[truncated: 63,537 more rows]
